# Supplementary material for: Urinary metabolites associate with the presence of diabetic kidney disease in type 2 diabetes and mediate the effect of inflammation on kidney complication
Source: Acta Diabetol. 2023 May 15;60(9):1199–207. doi: 10.1007/s00592-023-02094-z (PMC10359369; doi:10.1007/s00592-023-02094-z)
Supplement: Supplementary file 3 — Supplementary file3 (XLS 294 KB) Supplemental Table 1. List of the absolute concentrations of 160 metabolites targeted measured using UPLC-MS/MS system in discovery cohort of 77 participants. [file 592_2023_2094_MOESM3_ESM.xls]

## Sheet: 04_AllMet
Supplemental Table 1a. List of the absolute concentrations of 160 metabolites targeted measured using UPLC-MS/MS system in discovery cohort of 77 participants.
Class	Metabolite	QC1	U880011	U880025	U880033	U880057	U880068	U880078	U880083	U880086	U880100	U880129	U880156	U880160	QC2	U880161	U880175	U880178	U880185	U880186	QC3	U880189	U880210	U880212	U880216	U880223	U880224	U880020	U880104	QC4	U880050	U880181	QC5	U880111	U880039	U880012	U880200	QC6	U6028	U880076	U880118	U880063	U880023	U880026	U880069	U880022	QC7	U880062	U880060
Amino Acids	1-Methylhistidine	177.571	328.245	167.435	251.173	175.143	132.085	168.653	120.222	132.258	182.487	227	230.088	367.642	181.355	253.318	428.935	231.984	163.495	336.637	181.642	371.306	116.223	211.078	307.758	282.345	289.26	190.867	159.038	200.18	274.108	174.811	200.99	253.986	149.031	121.32	155.164	196.058	67.3115	129.646	173.142	106.544	210.698	113.077	121.599	263.969	153.281	100.192	127.465
Bile Acids	12-DHCA	0.1371	0.0442	0.1786	0.1607	0.0625	0.0995	0.0655	7e-05	0.0296	0.2099	0.0007	0.0082	0.8479	0.1491	0.0546	0.524	0.2253	0.0569	0.1952	0.1436	0.4199	7e-05	0.0528	0.5703	0.1385	0.7211	0.291	0.1	0.1271	0.3816	0.1136	0.1356	0.3598	0.2967	0.0826	0.2907	0.188	0.1288	0.2103	0.2921	0.174	0.1692	0.1139	0.2064	0.1348	0.1183	0.1	0.1583
Bile Acids	12-KetoLCA	0.0928	0.00131	0.0382	0.0449	0.0694	0.0292	0.0981	0.1326	0.0637	0.0131	0.0406	0.0549	0.0829	0.0903	0.0489	0.0576	0.0341	0.1432	0.0423	0.0905	0.1497	0.0641	0.058	0.0439	0.0332	0.0707	0.0675	0.2096	0.0598	0.0609	0.0591	0.0703	0.068	0.0932	0.0746	0.125	0.0662	0.077	0.0726	0.5195	0.0409	0.0916	0.1197	0.2399	0.12	0.0604	0.0269	0.1187
Fatty Acids	2,2-Dimethyladipic acid	0.6497	1.1831	1.0164	0.4729	0.5839	0.3693	3.4027	1.0395	0.7517	0.7221	0.5912	0.6031	0.5073	0.5958	0.7061	0.5207	0.8472	1.1719	1.0038	0.6624	1.173	0.6306	0.9289	0.9191	0.4141	0.7252	0.6099	0.8335	0.5448	0.5368	0.334	0.5549	0.6068	0.4375	0.4695	0.5454	0.6526	0.3135	0.5625	1.3168	0.3174	0.7651	0.4515	1.0033	1.2268	0.5792	0.292	0.444
Fatty Acids	2,2-Dimethylsuccinic acid	1.8887	3.3297	2.183	1.2458	1.5518	1.4695	2.8713	1.535	2.3689	2.1547	2.2624	1.1316	1.3765	1.6516	1.0835	2.5787	1.3418	5.7883	1.4605	1.6677	3.8891	2.3004	1.4097	3.2513	1.1611	2.1358	1.4178	1.0435	1.6608	1.2041	1.1719	1.8538	1.3661	0.8818	1.2899	1.1225	1.8412	0.2228	1.3665	2.1603	1.1369	2.0488	1.2222	1.1439	2.4057	1.8983	0.7661	1.4821
Fatty Acids	2-Hydroxy-2-methylbutyric acid	3.0369	7.9554	5.5344	6.1976	4.2759	1.9768	8.3492	5.0096	6.8142	3.0372	2.1443	4.6324	5.8475	3.1127	7.2412	9.9369	7.4158	7.3247	5.9391	3.6025	9.5231	4.2902	4.929	8.2475	3.6556	6.1275	1.9879	3.7622	3.7407	4.0873	2.7113	3.4875	2.4189	4.2764	2.3196	2.3243	3.876	1.5847	3.5354	5.9104	3.6355	4.3315	2.0576	6.0146	3.691	2.8264	2.3702	3.833
Fatty Acids	2-Hydroxy-3-methylbutyric acid	2.7083	4.4364	0.5781	1.2943	0.3981	0.9501	1.8664	2.8018	0.6179	1.861	3.836	1.3749	5.0133	2.6244	10.4747	6.4594	0.2304	0.58	3.3976	3.2392	2.243	1.6223	1.4666	1.7156	9.2469	2.6512	0.0524	1.5848	3.9395	3.0344	3.6975	4.1097	5.4461	4.4087	0.8965	8.3941	3.024	0.3845	1.2596	87.9466	1.652	1.518	2.4269	15.0133	2.6925	2.5483	0.6534	6.4304
Organic Acids	2-Hydroxybutyric acid	6.8751	30.7567	1.0531	6.9656	5.2088	6.3351	22.7526	8.9687	7.7735	5.6819	25.4183	4.3853	3.7651	8.456	37.8677	25.5818	2.6168	10.5466	22.9	7.1086	6.8748	9.0558	5.3153	5.7972	8.6381	9.5268	2.8235	6.9284	8.077	3.6894	7.5712	8.7438	14.1368	6.0423	5.0373	11.2571	7.6572	0.5179	1.2937	16.1214	5.5837	2.8907	4.1725	24.2123	14.7192	6.7299	2.7655	28.1862
Organic Acids	2-Hydroxyglutaric acid	23.1732	65.742	55.7698	47.2513	12.7313	7.479	21.4773	22.1018	20.862	25.9969	27.8447	37.6913	12.0926	22.3051	12.4339	36.2885	10.1123	40.7493	25.5049	22.1267	31.9125	25.7963	21.11	32.4922	38.7835	35.9137	24.0743	10.4192	24.4097	18.7447	23.354	23.9625	27.3141	17.437	12.7322	31.0322	25.3582	13.7985	29.5166	15.7897	16.8264	12.5814	21.6773	11.8339	38.4825	17.6348	23.4061	23.1883
Fatty Acids	2-Methy-4-pentenoic acid	0.6131	1.2786	1.5118	0.2693	0.5319	0.5394	0.5445	0.2205	1.603	0.9176	1.2739	0.3656	1.1988	0.8101	2.2564	1.3089	0.7599	0.9085	2.9044	0.5409	1.3359	0.4562	0.8921	1.304	0.9913	0.5964	0.8297	0.8119	0.4906	0.6767	0.3374	0.6502	0.3883	0.5992	0.6193	0.8102	0.8135	0.3324	0.6601	2.8391	0.4662	0.8023	0.7582	1.4753	0.831	0.4994	0.2098	0.8056
Carnitines	2-Methylbutyroylcarnitine	0.6349	1.2691	0.5486	1.1722	0.0002	0.5999	1.3209	0.8623	1.4291	0.2622	0.6039	0.4361	3.2635	0.6458	2.0246	0.212	0.002	0.0849	0.2542	0.6442	0.6654	0.3607	0.8584	2.238	0.631	1.1187	0.5914	0.3167	0.6793	1.4699	0.2032	0.9216	0.7486	0.272	0.0002	0.4679	0.7347	0.6549	1.0235	0.0482	0.2074	0.3666	0.2934	0.6714	0.0583	0.6177	0.2039	0.8596
Phenylpropanoic Acids	3-(3-Hydroxyphenyl)-3-hydroxypropanoic acid	25.0866	53.8679	10.1256	11.5443	7.3298	4.5159	3.6671	11.0244	45.9754	0.0858	214.799	14.6038	3.4787	24.6194	29.2885	40.5592	14.709	7.4321	1.6517	25.6607	35.5529	9.0559	161.107	3.7166	48.0082	58.0593	21.5767	10.831	26.1023	11.5104	1.0178	26.5821	1.8686	1.9837	0.4248	16.8017	30.2579	2.8118	22.5446	6.309	16.7886	3.5001	35.2363	4.7137	18.1523	23.1175	1.3498	23.196
Benzoic Acids	3-Aminosalicylic acid	86.4245	89.5693	89.6568	59.2734	37.1846	52.7333	253.563	31.8377	174.527	46.5547	48.2021	263.338	76.8007	121.127	39.0516	197.116	47.9954	120.691	29.429	109.528	86.659	61.5313	192.676	111.817	83.027	148.416	43.7957	35.7531	120.238	75.0912	48.4747	127.34	94.1293	66.2846	81.1218	45.0846	132.649	20.5628	98.3607	30.2044	54.154	90.8897	41.3616	193.99	97.8843	94.364	56.7887	110.818
Organic Acids	3-Hydroxybutyric acid	17.0394	49.6682	1.1329	4.6372	62.8638	19.2853	55.61	8.2765	7.426	8.8707	341.069	18.0018	10.9255	16.5938	58.1151	445.149	7.6987	9.1736	63.3712	15.5418	7.2	11.76	12.2195	14.3723	17.2267	15.1389	5.031	58.4887	17.6511	7.5027	72.4701	18.6584	48.7579	13.3723	34.0633	22.3699	17.3431	2.2352	4.347	132.253	9.0275	3.1058	7.8387	36.1124	29.552	14.5806	4.7412	15.3798
SCFAs	3-Hydroxyisovaleric acid	13.3091	42.0659	10.21	15.4011	48.5442	19.4015	29.6287	5.0676	20.7801	11.8882	30.4599	13.6429	25.7371	16.4746	50.9143	49.3543	11.3947	9.6422	28.945	13.4203	17.959	13.6564	25.8993	34.6564	23.7839	18.2962	14.6804	3.9078	14.5199	12.0767	12.2977	14.9563	23.4527	14.9706	7.9781	12.3021	15.5441	10.4281	18.3837	13.1713	11.9394	7.9061	11.6236	21.7516	27.1027	13.3084	10.4751	32.4385
Carnitines	3-Hydroxylisovalerylcarnitine	0.9352	3.2409	1.0221	1.9884	0.8767	0.9815	1.3099	0.5335	1.0188	1.0613	1.7366	1.2655	1.8266	0.963	1.5729	1.3598	0.5875	0.8222	0.5959	0.9542	2.0476	0.6316	1.3742	3.0695	1.1007	1.0671	0.8369	0.2713	1.1163	1.4662	0.8514	1.1455	1.6296	0.687	0.2526	0.7581	1.0451	0.4354	1.3154	0.557	0.709	0.6354	0.676	1.0843	1.0636	0.9411	0.9395	1.4782
Phenols	3-Hydroxyphenylacetic acid	7.3155	15.3366	37.0558	11.0224	2.0136	1.3604	10.1266	26.2943	4.6334	1.8342	21.2	8.096	16.9725	7.0871	3.5814	10.9896	1.7783	4.874	1.9356	7.4968	3.5796	22.3879	18.3602	5.4113	5.0208	2.6805	12.0324	48.1822	9.7037	3.3807	1.4236	9.814	2.7687	1.8797	0.8645	8.1438	8.3886	0.9405	56.4056	4.4196	4.4563	1.6582	14.007	1.1795	17.5141	6.7281	1.2368	1.1444
Organic Acids	3-Methyl-2-oxopentanoic acid	47.5489	133.647	19.1218	51.9339	21.8432	50.4501	132.449	72.9732	94.0077	24.9126	208.184	111.771	45.949	45.7729	120.725	131.658	24.6119	54.0706	134.17	43.8063	115.706	86.9328	59.3941	112.19	79.8945	77.8465	38.4673	28.1606	58.0108	47.9068	65.3331	49.6948	101.24	52.7109	34.3768	116.594	44.9669	7.4314	18.9389	89.9862	72.3553	28.8662	46.874	52.4	46.3985	40.1705	23.4975	89.6885
Fatty Acids	3-Methyladipic acid	4.501	9.1158	12.0217	9.3898	3.6497	3.059	9.6294	3.7934	18.7425	10.183	11.0243	2.4519	5.2154	4.2365	4.1769	5.7533	5.5833	5.89	2.8705	3.536	3.5163	3.8118	6.5053	17.7916	4.3703	7.8132	11.1619	5.9972	4.0641	5.1664	2.8845	4.9148	4.6161	1.5217	3.3814	3.4494	4.458	1.2311	3.6454	5.4198	3.953	4.2203	3.7341	3.1892	2.7627	4.5079	2.131	1.4019
Benzoic Acids	4-Hydroxybenzoic acid	1.6732	4.105	1.8013	1.287	5.4995	0.9727	7.5634	3.1478	1.697	0.6535	3.5634	1.0198	1.7299	1.6997	1.3023	2.7292	0.5972	0.7983	1.6488	1.6552	1.8811	1.1053	3.6876	2.9349	1.1232	1.2118	1.5856	1.031	2.1677	1.6385	1.2603	2.1031	1.3831	1.7789	0.492	1.3513	1.7161	1.6089	3.5424	0.948	0.8365	1.2244	1.217	1.2635	2.0739	1.4524	0.3989	2.7402
Benzoic Acids	4-Hydroxyhippuric acid	100.288	221.304	91.2574	53.534	20.4209	44.4235	159.84	71.4023	152.004	184.689	804.635	47.1033	76.3486	89.6888	58.7027	113.135	127.456	97.8443	110.445	91.0103	113.275	46.199	249.807	309.118	47.7147	212.744	35.654	47.5662	117.643	123.587	23.022	117.875	85.7015	124.078	16.9073	84.1152	111.689	36.8095	106.45	32.6869	49.9035	115.432	122.847	52.6666	61.7918	79.752	43.9349	75.7111
Amino Acids	4-Hydroxyproline	15.7654	74.1659	12.5525	39.6801	14.4794	8.8002	10.8895	15.8441	14.163	10.1819	42.2123	22.6796	20.3182	15.5081	37.2501	49.1186	13.9587	13.9474	39.4454	15.8188	29.8267	28.3609	12.5171	145.305	24.8918	18.1931	17.4188	15.0933	18.2303	20.0189	8.4304	17.1504	27.7209	8.534	5.8426	16.9869	17.8006	3.1896	7.0953	16.358	16.7011	9.4993	7.6392	6.6775	67.9489	13.006	8.0363	18.8357
Amino Acids	5-Aminolevulinic acid	6.2006	108.743	18.9845	42.0019	25.7581	23.5797	58.493	3.182	38.6645	17.4073	8.1581	37.4139	39.4952	8.804	18.0932	6.2863	21.1586	22.3208	14.914	8.3827	0.04395	41.331	61.0397	44.1775	27.0763	2.4474	55.4058	21.1445	8.3886	26.5818	3.4787	10.1715	19.2432	15.6876	17.0605	25.6426	6.2476	8.5735	12.3018	24.3024	36.2616	20.9114	12.8455	17.5273	18.4821	6.9447	14.6928	5.0643
Indoles	5-Hydroxy-tryptophan	0.2873	0.6623	0.1276	0.2517	0.3039	0.4091	0.4255	0.2198	0.3141	0.2691	0.6443	0.6331	0.3275	0.3424	0.398	0.7871	0.4392	0.188	0.6682	0.2791	1.0171	0.3311	0.4082	0.6771	0.7798	0.9771	0.2087	0.4094	0.3196	0.47	0.3497	0.3323	0.8537	0.4101	0.4669	0.4266	0.3641	0.2774	0.2071	2.1089	0.1429	0.4172	0.4019	0.9388	0.2774	0.3323	0.2751	0.2889
Secondary BAs	7,12-DiketoLCA	0.115	0.156	0.0906	0.0545	0.085	0.0516	0.0754	0.1155	0.0716	0.0858	0.0583	0.1332	0.052	0.1239	0.0454	0.1108	0.0222	0.1358	0.1009	0.1095	0.1062	0.0611	0.055	0.0861	0.0229	0.0604	0.0822	0.1603	0.0807	0.1019	0.0805	0.1787	0.1301	0.09	0.1026	0.1055	0.1177	0.111	0.0583	0.371	0.0449	0.2035	0.111	0.1762	0.1624	0.2066	0.0515	0.1491
Bile Acids	7-DHCA	0.0808	0.0568	0.0321	0.0593	0.0413	0.0239	0.036	0.0677	0.1078	0.0014	0.0203	0.0284	0.3203	0.0879	0.0152	0.0484	0.0242	0.0224	0.0421	0.0787	0.0702	0.0222	0.0406	0.0232	0.014	0.0636	0.27	0.1035	0.0915	0.1156	0.0404	0.0928	0.1471	0.1855	0.0014	0.3904	0.0783	0.0517	0.617	0.2658	0.1381	0.1277	0.0704	0.1551	0.0686	0.0767	0.0331	0.4738
SCFAs	Acetic acid	78.868	958.259	371.191	556.835	1213.35	243.638	944.814	383.924	746.346	110.007	143.499	515.029	404.745	76.0251	167.661	263.004	255.388	285.717	102.606	72.2647	246.181	359.052	331.405	426.288	188.841	13.0419	47.5819	106.236	58.1661	43.5515	62.1047	75.3856	57.4124	64.2206	65.2561	98.0893	84.3375	40.5389	46.2002	323.276	35.1004	72.8107	92.3109	207.889	91.5801	66.1754	25.3646	91.6015
Amino Acids	Acetylglycine	11.3276	18.8399	2.1209	5.8654	8.2106	38.1604	15.9559	16.2113	28.4068	1.4585	113.853	12.556	12.0003	13.7125	22.0146	56.4266	2.4274	8.2865	17.3375	12.0677	24.5213	25.8563	21.4388	5.7513	8.6245	11.8343	38.1698	15.1498	11.9364	12.0167	16.0849	12.5868	17.2686	10.9597	8.6192	15.1174	13.9952	1.9427	1.904	57.6927	13.8969	4.2665	15.1125	27.4328	15.7033	11.0565	4.9466	21.2206
Fatty Acids	Adipic acid	5.4739	19.7173	8.5422	8.7001	12.4117	7.9823	16.5	7.3226	10.0855	12.7771	13.6627	6.8019	4.5233	4.2005	4.8088	8.8184	2.976	6.9943	13.7899	4.4052	1.1442	5.2366	4.5285	21.9119	5.4311	5.7005	4.1168	4.986	3.8596	6.4879	3.7079	4.0773	3.3494	5.0503	7.5178	3.3377	4.1193	2.315	3.9229	13.1474	3.0372	2.5983	6.4151	5.8625	3.8776	4.367	2.2539	2.6796
Carnitines	Adipoylcarnitine	0.6435	1.5483	0.5655	0.4694	0.3961	0.4772	1.0771	0.3498	0.7112	0.8205	1.2635	2.2415	0.4226	0.6559	0.7856	0.4422	0.5425	0.633	0.3968	0.6424	0.3252	0.8109	0.8712	1.013	0.3974	1.0199	0.3229	0.6763	0.7193	0.5748	0.2504	0.769	0.463	0.3462	0.4911	0.7449	0.6738	0.2185	0.2326	0.8419	0.2518	1.157	0.3959	0.5601	0.3054	0.5572	0.1846	0.5322
Organic Acids	alpha-Hydroxyisobutyric acid	13.9701	34.7422	24.4362	32.2208	24.994	9.2495	24.421	20.1522	26.4076	12.3308	15.6428	16.2787	16.5232	16.8608	26.6244	27.8552	24.9447	24.7429	22.7101	17.2005	33.05	19.2498	27.5134	20.8513	15.6727	18.4468	8.5289	13.5637	15.6051	12.3682	10.5203	16.243	9.5322	10.0994	10.4873	10.8706	16.4016	10.0503	16.0554	32.7018	15.0359	18.2305	13.9919	34.8807	9.6786	14.5456	11.5458	17.6343
Amino Acids	Phenylacetylglutamine	644.615	1442.99	2849.54	1345.04	346.638	257.139	1163.03	2064.01	765.967	399.472	1278.61	2705.25	788.111	601.86	337.159	675.21	237.016	1792.82	199.204	611.739	1656.55	806.281	1924.38	709.752	1310.08	1207.71	386.046	659.68	683.434	363.171	144.624	673.063	444.58	250.677	119.946	841.461	645.667	91.4564	809.812	793.182	475.306	392.409	362.955	740.994	788.613	581.462	201.679	451.932
Amino Acids	Aminocaproic acid	0.5236	1.1933	0.4287	0.3243	0.4857	0.6832	0.4089	0.2217	0.4385	0.7188	2.5341	0.3895	1.1285	0.5737	1.1041	3.6089	0.8449	0.6903	2.5459	0.6226	0.9768	0.4439	0.6504	1.194	0.8124	1.1455	1.2616	0.5601	0.4789	0.7156	0.8667	0.6196	0.8219	0.687	0.5418	0.5007	0.6598	0.1474	0.4487	1.2103	0.4573	0.7881	0.4768	0.6426	0.8846	0.4489	0.3416	0.6292
Peptides	Anserine	5.8707	4.8093	0.1651	8.2283	2.153	4.5206	2.6776	1.8368	9.1244	2.4278	0.4178	4.9382	39.3756	6.4506	13.1267	16.5659	3.1824	0.00652	28.466	6.5421	3.6526	14.5977	0.2085	41.2413	3.7269	17.5584	2.6218	0.517	6.7882	15.5735	1.3587	6.5594	8.8518	2.2143	0.7823	0.8021	7.1426	0.0652	0.6341	2.0801	0.7804	1.2284	0.0752	0.3321	17.0186	4.5373	0.1355	8.6247
Fatty Acids	Azelaic acid	4.768	9.6233	3.2334	2.8084	8.9717	6.9867	25.4406	22.8591	21.8972	1.9825	9.9296	2.9705	5.3259	4.907	8.4664	11.2863	2.0756	8.0277	18.732	4.9749	5.0038	3.7158	3.5197	10.3415	1.521	10.3366	2.3677	2.2125	4.778	10.3912	3.0385	5.1576	1.3201	4.3986	1.7884	2.932	5.3448	5.665	2.0978	3.027	0.8995	1.7445	5.0385	3.9261	3.4601	4.0575	0.8095	3.869
SCFAs	Butyric acid	0.4482	0.1487	1.9776	1.7389	0.0529	0.4171	0.8679	0.9327	0.5118	0.6838	1.2319	0.74	1.3578	0.4573	0.5062	0.3471	0.2172	0.0898	0.3715	0.7083	0.497	0.266	0.253	0.5734	0.8193	0.5003	0.2398	0.5348	0.3206	0.2632	0.2258	0.3778	0.3029	0.3674	0.4261	0.5661	0.5244	0.283	0.3455	1.7389	0.2099	0.4395	0.581	1.1059	0.4722	0.5009	0.1989	0.5674
Carnitines	Butyrylcarnitine	2.8956	4.5874	3.4547	10.6754	0.8913	2.9743	5.2957	11.789	5.5193	1.7114	4.6569	3.6465	7.2131	2.8826	3.784	2.7646	1.3861	1.82	1.546	2.9266	3.7644	1.4922	7.0792	11.4612	3.0597	4.436	4.401	1.1413	2.9799	7.1164	1.2233	2.8965	2.6624	0.8577	0.1198	1.6174	3.0767	1.1432	2.3693	0.3868	1.4811	1.2517	0.9319	1.7446	0.7677	2.802	1.0666	1.7734
Carnitines	Carnitine	24.7	25.3548	7.5608	111.994	0.00749	27.0706	42.2139	69.0507	58.0647	5.8487	21.5305	1.9108	35.1792	25.5895	54.5153	3.7412	1.6673	1.9379	4.2022	25.7884	10.0033	2.4778	45.6917	134.07	19.8216	36.9656	20.3506	42.5447	28.2763	21.4309	5.5294	27.3358	17.9566	5.066	0.00749	11.6309	28.3304	21.786	77.1247	0.0749	3.3006	19.2274	13.9413	44.2829	7.4469	24.198	6.3796	68.8107
Peptides	Carnosine	4.3876	7.0701	2.3206	2.3649	2.2814	6.5512	1.9891	0.4817	7.057	6.779	2.4448	1.394	17.3592	4.6937	7.5116	7.7419	4.1964	0.8954	23.9932	4.6811	5.2312	7.0839	2.8244	14.8613	5.5935	5.6223	1.0504	0.531	4.5986	6.2816	3.7077	5.2742	12.1903	8.3925	3.4596	1.9771	4.8042	1.917	6.4872	4.2834	1.835	5.8438	0.9048	1.5759	4.1756	3.7161	1.5718	5.0732
Bile Acids	CA	0.0935	0.0366	0.00038	0.00038	0.0323	0.053	0.0191	0.6002	0.0295	0.0723	0.0155	0.00038	0.2425	0.0749	0.1406	0.075	0.0577	0.1657	0.1007	0.086	0.4203	0.00038	0.00038	0.7258	0.019	0.5572	0.5628	0.1401	0.0797	0.0168	0.0241	0.0885	0.1227	0.968	0.0943	0.0867	0.0759	0.123	0.6877	0.5826	0.2309	0.0465	0.1463	0.2216	0.0612	0.0588	0.0123	0.1743
Organic Acids	Aconitic acid	813.908	1669.22	858.689	827.727	1121.74	392.17	906.48	659.511	877.083	290.966	910.075	808.761	686.751	782.303	581.012	1563.91	276.8	405.046	929.333	793.003	890.793	666.024	309.56	665.082	219.992	487.192	910.609	244.296	883.306	724.679	204.364	824.159	899.625	301.465	706.401	890.987	918.985	517.634	751.947	889.561	598.374	354.854	1280.25	332.08	1259.19	762.802	271.721	1051.21
Fatty Acids	Citraconic acid	0.8326	1.7876	1.265	0.9892	0.5753	0.4895	1.8695	0.8609	1.6804	1.3036	0.9339	0.7334	0.6594	0.7178	0.497	1.2123	0.6931	1.1102	0.8455	0.6965	0.6383	0.7537	0.6423	1.8611	0.6636	0.7406	0.8305	0.658	0.7088	0.7223	0.5779	0.7474	0.7911	0.6276	0.5657	0.4775	0.8333	0.2941	0.6608	0.886	0.6899	0.6914	0.8016	0.6413	0.8592	0.7969	0.3708	0.9412
Fatty Acids	Citramalic acid	25.4971	83.0902	29.2619	37.6599	10.5656	5.4111	28.259	20.6109	12.9199	28.0127	21.9575	28.6114	12.6638	24.4871	12.2181	26.3539	30.7991	13.1094	46.3464	27.3567	35.2318	32.0482	47.7801	46.0333	63.0297	33.6518	32.3925	12.4654	28.7887	22.842	8.9027	26.3118	71.3107	46.1715	18.4349	79.4413	29.413	12.1224	25.8119	7.2323	29.4053	29.1159	18.2148	39.927	67.6872	21.3784	30.7701	37.201
Organic Acids	Citric acid	1568.88	3380.42	1797.49	1748.95	2771.3	827.479	2149.7	1112.39	2061.09	960.48	2751.22	2845.93	1774.48	1560.11	1470.42	4995.56	669.851	720.241	2337.74	1559.13	1889.7	2084.21	812.035	1846.57	487.549	1282.1	2168.07	301.622	1768.89	2087.56	324.302	1658.92	2453.49	569.839	1297.03	1684.37	1751.41	887.039	1622.51	1633.19	1856.39	591.885	2382.23	363.023	3242.24	1467.14	669.774	2093.39
Amino Acids	Citrulline	13.2299	13.3771	3.6549	3.8829	40.4754	96.8284	17.9021	131.108	44.1796	5.2368	10.6177	15.6913	23.3816	16.9225	83.764	20.8026	4.8663	10.7484	68.9783	16.0578	37.2897	2.7172	13.4648	15.9159	16.963	28.7482	9.6217	196.162	16.0752	20.2246	13.5906	17.5135	14.2188	17.9681	7.2189	13.411	15.9452	1.3094	4.0598	201.788	13.6091	8.9515	20.0772	5.1788	14.5988	13.255	4.0387	4.1187
Amino Acids	Creatine	295.84	1551.01	293.315	848.326	309.361	186.05	201.48	147.233	272.379	232.855	658.742	455.47	409.778	287.408	703.359	993.723	321.762	266.675	807.857	294.082	426.28	559.494	260.827	2282.22	507.61	279.122	525.883	196.536	363.273	498.779	173.686	331.239	487.67	247.261	181.632	465.007	332.247	98.6062	224.817	154.939	385.562	271.375	177.858	157.161	1009.39	239.158	239.527	555.586
Carbohydrates	Fructose	11.1044	10.0804	3.6553	4.3441	4.1281	7.2121	4.4261	17.1598	4.2466	22.5082	32.4486	9.9141	6.1901	11.7726	23.9461	41.4867	5.2611	16.2507	30.0281	13.6358	20.4834	10.4544	6.7275	33.9964	24.0705	27.161	3.6231	5.345	14.0677	2.8248	4.9238	15.0047	18.3256	15.2469	6.7693	11.7073	14.6298	2.0358	1.4847	8.032	9.7773	2.3503	21.4178	16.004	28.1905	10.6147	6.0136	58.1051
Carbohydrates	Gluconolactone	403.887	449.212	385.594	375.173	234.014	362.878	383.302	472.631	497.332	566.26	443.289	414.931	392.18	392.88	347.515	709.721	416.938	450.954	478.63	414.273	1028.22	308.664	386.368	631.453	468.135	418.524	284.101	305.646	453.603	253.993	187.783	434.39	565.283	216.886	350.908	388.063	441.591	109.452	391.94	222.168	371.882	302.141	464.339	331.371	518.787	332.887	354.981	406.74
Carbohydrates	Glucose	33339.7	4657.8	1831.29	895.81	316.979	9986.48	7918.3	141309	1295.54	5719.3	98993.6	8905.09	5972.87	36184.3	29086.1	120670	1257.28	18366.6	51253.9	28261.2	176205	4274.38	1670.09	4682.82	6335.35	59927	213.959	5384.65	31994.1	721.158	75361.7	37667.4	10506.9	479.155	522.251	7698.23	36739.6	73.6206	347.609	27009.5	403.029	421.731	11126.8	9978.51	18500.7	32217	480.062	51643.9
Carbohydrates	Ribulose	69.4893	168.115	125.803	103.557	87.4921	70.7861	90.0612	24.0534	70.3661	104.748	137.162	74.3729	101.703	74.7729	104.951	134.445	84.47	67.8334	133.65	70.2618	71.285	65.2605	99.2299	134.361	83.5146	96.0573	49.9428	20.7634	73.649	74.6779	41.4356	76.5709	139.337	84.579	82.2056	89.8305	76.1115	24.2566	70.1108	59.3745	68.6889	140.287	63.099	56.8325	142.964	61.2845	81.8633	75.7151
Carbohydrates	Xylose	249.432	190.137	203.874	200.801	188.49	137.634	400.203	243.262	195.931	220.106	288.579	253.317	182.922	262.112	228.382	568.259	289.403	203.163	370.862	253.454	344.357	239.594	198.236	328.626	232.285	384.442	178.78	79.9843	240.237	271.723	161.213	266.676	289.975	1400.72	248.076	215.964	287.414	92.6561	191.406	202.036	159.723	291.907	193.031	243.051	309.807	226.166	223.963	315.745
Carbohydrates	Xylulose	61.3709	222.375	165.127	135.07	129.896	87.1646	120.654	34.8407	82.9932	120.408	163.35	99.2385	119.66	77.778	130.804	163.093	104.343	86.9025	154.214	65.53	99.0724	73.2787	124.29	159.464	91.6882	101.745	52.3636	21.0211	75.8608	75.2481	42.3287	70.1269	127.587	78.6414	82.5676	83.6396	76.404	23.8509	63.6885	58.8584	63.4148	130.5	60.8847	61.0056	139.565	59.8338	77.5281	68.027
Carnitines	Decanoylcarnitine	0.0351	0.1108	0.0572	0.095	0.0429	0.0391	0.0575	0.0274	0.0275	0.0827	0.1784	0.0645	0.0328	0.0333	0.0352	0.1931	0.0433	0.0366	0.0273	0.0359	0.0409	0.0159	0.1645	0.1118	0.043	0.0515	0.0589	0.0317	0.0367	0.0317	0.0684	0.0621	0.0905	0.0372	0.0898	0.1508	0.0399	0.0268	0.0939	0.0191	0.0171	0.0415	0.0031	0.0195	0.0177	0.0208	0.0534	0.0642
Amino Acids	Dimethylglycine	61.4618	124.666	33.8633	37.3006	98.327	59.0207	79.8431	101.412	64.8612	49.3733	122.322	177.834	145.314	62.2613	72.3123	163.408	39.7284	115.506	173.579	64.1574	171.211	58.5834	115.58	67.5531	53.1108	58.0799	38.8249	46.6378	72.1959	64.235	102.476	73.8706	85.9037	53.5824	60.8957	97.7581	74.9529	21.1704	24.1167	86.8019	57.2549	58.3178	59.3578	38.3867	178.459	55.1012	45.7716	28.7456
Carbohydrates	Erythronic acid	28.0466	48.9074	47.508	41.3447	32.5315	28.3818	36.5094	64.2031	75.3613	23.8281	30.3197	42.3972	34.9297	28.3807	33.0772	52.5682	45.7239	44.0426	40.0105	27.2435	53.7387	21.0889	37.8243	45.1002	19.3286	30.5284	26.0633	24.579	32.0692	23.0338	18.3527	31.4576	31.3789	31.3771	30.1801	23.5763	30.9837	15.6378	20.2081	11.6092	19.8807	30.8573	28.0536	20.4708	31.6592	23.9576	21.1398	23.1988
Organic Acids	Fumaric acid	4.8506	14.6873	3.4977	9.6051	6.3456	2.8956	5.1387	11.3015	6.3147	10.4361	11.5665	15.5251	5.8481	4.4579	8.5577	24.6492	2.5965	5.9638	13.0182	4.7324	5.3108	11.1047	4.5903	15.2712	10.6714	8.5199	3.505	10.1804	4.7734	3.1276	3.3066	4.1742	11.4751	2.0555	10.8792	6.5012	4.9217	0.8251	2.308	9.7343	5.0569	1.7685	22.2071	11.2623	13.8984	5.0269	3.1786	12.9242
Carbohydrates	Galactonic acid	60.6356	92.3806	273.661	40.292	24.1733	28.3573	73.3071	61.7256	57.7943	40.6994	39.8311	55.1033	44.0153	72.9792	65.0287	7034.95	42.5168	39.9683	51.4635	72.334	70.5233	46.7487	47.3189	116.247	37.377	33.0162	253.43	33.2769	84.4331	136.381	22.0228	79.2517	35.0735	99.8348	56.4568	29.0592	77.0916	137.017	30.3814	32.7551	27.1159	34.1497	25.593	33.7821	101.87	60.6671	23.6977	64.7922
Benzoic Acids	Gallic acid	8.8791	40.2811	7.2696	4.0765	21.1059	7.9808	34.8092	19.1204	14.8687	18.3129	32.8168	8.7602	18.2998	6.5729	82.9379	61.0026	22.1462	25.3479	13.3696	11.8803	35.0396	5.041	28.4275	16.9106	12.0568	20.7528	11.9875	11.6643	8.2149	13.6633	9.0929	10.0187	19.3756	6.6963	2.7982	5.6889	8.1271	8.3912	5.9575	0.27982	3.6156	50.1851	11.7935	0.27982	9.604	6.3386	5.5491	4.9979
Primary BAs	GCDCA-3S	0.3157	0.4949	0.3317	0.0481	0.1738	0.3848	0.1792	0.0567	0.2384	3.2256	0.2533	0.0606	0.142	0.2994	0.4096	1.0141	0.1404	0.1929	0.3872	0.1913	0.2768	0.0303	0.3018	0.3988	0.1016	0.2476	0.0814	0.2664	0.3882	0.2282	0.334	0.2827	0.1111	0.2611	2.1884	0.1989	0.273	0.0588	0.2561	5.6638	0.0936	0.3787	0.1196	0.2386	0.1418	0.1892	0.1988	0.3565
Carbohydrates	Glucaric acid	15.6686	10.1346	14.9171	9.655	8.3479	9.2872	27.7148	38.38	19.7702	10.9712	9.1259	0.1864	11.3725	14.8226	11.0783	12.24	17.6915	25.1049	8.9931	15.8584	12.1357	1.5367	21.7487	14.7225	12.5894	12.7922	12.4206	48.8275	22.2112	6.8072	9.6554	21.7149	23.7747	7.7718	23.8135	15.1383	17.9808	12.7418	17.7229	20.2959	6.2037	36.4303	24.4304	26.071	16.9345	12.4561	12.7487	2.837
Carbohydrates	Glucose 6-phosphate	2.5906	9.8645	0.6276	1.6834	2.4836	1.0006	1.8698	5.839	2.3881	4.858	23.7238	2.4071	2.538	3.6805	6.8632	46.0166	1.4431	4.5869	31.2314	2.7706	24.7021	1.2849	2.0881	8.3498	3.1365	17.1338	0.776	1.7589	2.8113	1.4061	7.1483	2.7394	3.1773	0.8209	1.2507	2.8496	4.4976	0.02155	0.2944	2.2866	1.1874	0.9888	3.2946	1.3661	5.8393	3.2186	1.2678	3.4113
Organic Acids	Glutaconic acid	27.6943	123.61	84.1401	89.0459	27.0544	34.2087	81.8771	24.1946	43.8343	49.2652	89.9793	80.6304	83.9171	42.6323	61.625	98.3645	27.9168	56.997	146.983	34.6137	75.0329	49.8878	45.5419	88.9613	49.1307	48.5581	44.1315	11.6882	34.6219	32.616	35.1099	34.9011	49.6502	31.0114	26.9309	50.4361	37.5339	25.9429	33.2287	24.3197	33.1084	34.1067	42.4	37.7202	33.6101	29.3806	38.9099	28.8605
Organic Acids	Glutaric acid	1.8902	3.8631	3.0025	4.354	2.0691	1.2533	6.9611	2.2631	2.3687	1.6637	1.7426	4.424	1.352	1.8674	1.635	3.0257	1.4202	1.8434	1.8924	1.8209	2.8771	1.4884	3.0183	2.8585	1.8647	2.5687	2.0559	2.4834	1.6428	1.7661	1.06	1.7302	1.7445	1.5162	1.3392	1.9708	1.8611	0.7223	1.4346	3.2766	1.2084	1.8943	1.7963	4.1146	2.3238	1.5874	1.0524	1.931
Carnitines	Glutarylcarnitine	2.0941	4.5654	3.0979	3.1269	3.0894	2.7305	4.7892	1.764	3.4552	1.8503	2.7732	2.7758	4.9459	2.1366	2.9614	3.9425	3.7039	3.6259	2.8004	2.1046	2.9346	1.1457	5.3928	3.7725	5.7166	2.4226	1.6562	2.2747	2.3342	3.6568	2.0391	2.4683	2.7209	1.2145	1.3156	1.4188	2.0619	1.1605	1.8474	0.4155	1.8177	2.72	1.1979	1.3703	2.7422	1.6228	1.668	1.2158
Carbohydrates	Glyceric acid	3.6916	11.1755	1.9103	5.5299	4.2127	7.1526	10.3283	1.688	7.0727	5.9401	15.449	7.2311	7.5144	4.172	10.657	45.0633	2.7985	2.4755	9.8256	4.3814	8.0954	6.2378	3.6364	7.6931	5.3765	5.5963	3.6969	2.2485	4.664	4.6953	2.6856	4.1694	6.6833	3.4505	2.7806	4.6552	4.1416	2.2638	1.4957	4.6459	3.1965	2.4162	3.47	4.2767	6.8364	3.4574	2.1227	4.4354
Amino Acids	Glycine	588.356	700.899	684.08	964.317	517.103	670.098	940.937	1176.4	621.375	239.44	2009.86	803.804	686.647	579.707	740.206	903.788	274.819	447.215	1355.66	594.253	1745.99	897.64	517.849	553.368	521.099	625.461	671.411	1150.54	575.894	966.53	330.507	688.66	1268.62	326.235	471.294	715.01	611.415	583.116	563.598	961.599	760.148	564.083	728.891	435.981	914.673	552.961	352.702	415.499
Organic Acids	Glycolic acid	169.936	494.367	96.4899	315.085	88.9022	223.516	354.536	98.7784	179.578	138.168	582.848	271.146	191.553	168.489	270.921	307.193	80.4801	83.7677	218.235	172.977	322.359	242.89	91.983	292.651	132.539	234.124	156.603	41.2099	199.233	269.977	101.907	186.601	268.827	149.801	75.5356	156.897	181.001	82.3311	118.76	141.242	97.8278	161.837	148.724	242.22	67.4067	145.574	98.0892	134.625
Bile Acids	GLCA-3S	0.2716	0.4878	5.2801	1.0977	0.8208	0.0561	0.5228	0.161	0.4069	0.0722	1.7219	0.3042	0.5236	0.2433	0.0877	0.806	9e-05	1.7085	0.415	0.352	0.1662	0.3327	0.6084	0.1425	0.4173	9e-05	9e-05	0.1622	0.4011	0.0412	0.0043	0.2917	0.0044	0.0009	0.004	0.1786	0.2735	9e-05	0.3777	2.0718	9e-05	9e-05	9e-05	9e-05	0.2698	0.2638	0.0024	0.0059
Peptides	Glycylproline	8.1992	19.4809	10.0281	16.0374	12.9821	11.9577	18.8009	3.9843	11.214	14.4857	42.1469	10.3788	18.5095	8.457	21.1396	57.4976	8.8437	8.6631	33.5892	8.3376	30.5402	14.4175	24.6922	17.182	19.6401	10.8012	11.3286	1.5996	10.5103	12.8488	7.5507	9.4965	9.7115	9.3272	8.1735	15.1524	9.4954	4.8822	7.6091	5.9969	10.611	11.5432	10.487	3.2254	6.2345	7.0602	7.2226	10.4024
Organic Acids	Guanidoacetic acid	476.199	806.597	823.749	584.699	746.068	411.56	525.548	30.4806	581.183	145.904	3240.4	525.171	399.969	450.673	652.527	1219.6	133.055	193.729	1073.61	461.406	1440.46	272.952	111.214	976.361	374.983	746.095	382.342	37.8308	463.734	406.486	131.597	483.802	773.255	415.714	193.701	500.685	502.904	137.05	568.248	1481.13	541.721	393.851	237.077	365.824	285.322	423.939	437.531	391.096
Benzoic Acids	Hippuric acid	716.763	853.059	608.789	686.546	763.629	67.5734	476.921	1868.07	565.936	127.072	372.791	674.396	471.635	715.403	236.619	295.993	194.289	442.646	151.227	716.809	594.26	502.156	568.255	354.096	520.008	631.972	222.517	1174.69	763.222	294.927	61.2072	786.94	169.884	179.555	70.1298	553.158	757.226	125.739	794.641	589.74	247.208	237.101	116.47	117.539	695.288	680.539	127.73	96.3556
Phenols	Homovanillic acid	9.4307	23.0739	6.9312	5.8454	3.4637	3.8777	4.7483	7.595	19.9705	4.2803	101.152	8.3154	4.6733	9.1317	12.3562	20.1291	8.0805	7.3041	2.6357	9.1319	18.6752	5.2167	39.696	6.1615	30.3747	25.5622	7.1331	6.0936	10.6878	8.1562	8.926	10.6341	21.428	5.3977	5.3711	11.4028	10.9781	2.7887	9.4823	84.5524	5.6089	10.1482	6.6495	6.212	14.6611	7.6491	1.8924	14.755
Phenylpropanoic Acids	Hydroxyphenyllactic acid	5.4977	8.1489	4.5636	2.9868	2.7195	3.4882	4.5151	3.9058	15.6937	8.0974	11.7414	9.3282	5.6087	5.4344	16.6597	9.4954	2.4393	8.7263	4.0484	5.6886	7.5878	3.3903	5.1506	8.7291	27.0712	3.6148	4.5718	4.3386	6.2756	6.019	7.069	5.9838	17.2744	3.7892	3.6191	8.6084	6.1435	1.6267	6.0759	67.1943	3.287	5.6728	3.9479	4.1312	10.728	4.5358	1.1907	9.456
Organic Acids	Hydroxypropionic acid	222.835	594.021	94.0051	167.343	150.668	207.465	1036.74	82.3272	659.392	62.8342	708.714	343.66	504.348	224.519	329.697	2055.62	299.28	104.712	1082	222.819	383.241	236.059	109.073	594.004	112.925	652.728	268.792	42.4729	252.982	272.61	109.548	231.585	502.114	371.103	38.9284	465.267	236.824	124.001	80.6799	117.178	131	243.926	321.696	582.867	217.814	195.854	106.136	221.822
Imidazoles	Imidazolepropionic acid	5.2355	23.1292	3.3987	2.0817	6.2523	3.4477	6.9528	0.9878	2.9943	9.5036	1.564	9.9106	5.5109	4.9927	5.5639	14.0648	4.0771	2.5324	4.6864	5.0819	6.9578	2.0845	4.1642	7.632	4.3741	3.9986	9.1122	1.5204	6.3588	5.9552	5.1672	5.8021	6.5534	2.3922	1.0307	3.5462	5.8227	0.8434	23.3012	11.2279	4.0211	8.3051	1.2002	10.6059	6.993	4.2469	1.8244	4.2125
Indoles	Indole-3-carboxylic acid	0.7149	0.9066	1.2253	0.5239	1.7778	0.3744	0.5919	1.9969	0.8396	1.2483	1.4638	0.9634	0.4057	0.6215	0.4552	0.8226	0.3716	0.8833	0.5626	0.8414	1.1086	0.6008	0.4937	0.9053	0.8862	0.9681	0.01919	0.9084	0.7597	0.2972	0.6439	0.8965	0.5421	0.6551	1.9635	1.2087	0.6412	0.2984	1.021	0.01919	0.5849	0.9243	0.7074	1.2317	0.5993	0.7061	0.429	0.6081
Indoles	Indole-3-pyruvic acid	21.1261	90.0691	15.8461	11.0726	15.2033	26.5437	29.8803	28.4168	46.5907	9.1167	35.7087	25.5711	41.0651	21.224	16.6068	36.1104	13.8484	27.1125	17.5842	21.2331	52.0459	7.2108	24.6266	18.1923	24.519	34.8809	28.7294	18.7798	30.5729	22.5118	12.1826	25.5651	24.6236	45.7869	11.4711	21.4395	23.1969	5.2148	9.8945	36.4177	8.415	18.3646	13.0041	23.9917	31.1794	15.3353	6.7763	40.4786
Indoles	Indolelactic acid	7.4551	17.4588	8.8164	3.5554	7.5967	10.3236	9.5878	8.4628	65.771	8.2606	11.1235	10.5628	6.0734	7.6525	12.4331	35.8737	5.2751	9.6495	2.9274	7.56	8.395	5.1539	5.2458	10.074	26.7746	4.0707	5.4298	3.8698	7.9165	7.3684	9.4963	7.6882	13.6452	7.9403	4.9073	8.5153	8.1684	0.954	12.439	17.3546	3.637	10.0116	1.8715	4.9267	15.2202	6.1525	1.6143	14.1866
Indoles	Indoleacetic acid	1.0668	1.056	0.521	0.7698	1.7151	0.7885	4.5032	2.2675	4.6177	0.4815	0.572	0.5927	1.4371	1.0408	0.8474	0.9086	0.1088	0.32	0.831	1.0086	3.0357	0.4471	1.7818	0.5693	0.3222	1.0948	0.9573	0.8422	1.1627	0.8554	1.4304	1.1017	1.411	0.3445	0.4311	1.342	1.1367	0.1743	1.3551	4.7698	0.3205	1.3662	0.1022	2.6654	1.2571	0.9404	0.6506	0.6597
SCFAs	Isobutyric acid	0.936	4.4914	2.3461	2.9069	6.1674	1.7866	4.7968	7.208	3.8298	0.7376	2.138	2.781	2.2113	0.9314	2.2254	3.688	1.3545	2.6488	2.0537	1.2214	6.6527	2.2671	1.8579	2.5703	1.3235	1.7114	0.7938	1.6612	0.7772	0.6904	0.5523	0.8963	0.856	0.99	0.9571	1.4028	1.0787	0.6649	0.8826	5.2816	0.5871	1.2339	1.5154	2.6588	0.9902	0.9659	0.43	1.3487
Organic Acids	Isocitric acid	324.505	592.192	383.671	471.013	281.375	351.061	513.846	198.93	271.52	800.909	467.633	650.523	370.336	329.423	313.437	728.929	394.058	300.719	476.17	330.782	471.293	389.146	481.554	612.461	486.625	489.175	355.252	84.709	411.551	399.812	218.842	354.837	728.033	297.945	435.194	394.282	346.059	192.578	430.587	198.953	253.216	409.127	386.62	259.629	494.411	341.534	300.061	484.762
SCFAs	Isovaleric acid	0.1597	0.9313	0.4485	0.6569	1.1796	0.376	1.1319	1.8848	0.7814	0.1441	0.507	0.7427	0.5258	0.2308	0.4902	0.8937	0.3214	0.6448	0.4474	0.1708	1.6077	0.5518	0.5019	0.5548	0.3487	0.5552	0.1439	0.2676	0.1258	0.1251	0.118	0.1493	0.1289	0.1982	0.1952	0.2547	0.1724	0.1165	0.1517	0.8345	0.0972	0.2155	0.261	0.461	0.2085	0.1864	0.0905	0.2191
Carnitines	Isovalerylcarnitine	0.1055	0.1688	0.0416	0.2613	0.0269	0.0467	0.1275	0.0636	0.2813	0.0401	0.1085	0.043	0.3298	0.1113	0.4156	0.0609	0.0208	0.0162	0.0455	0.1075	0.0916	0.0172	0.2232	0.5694	0.132	0.1704	0.048	0.0586	0.1143	0.0983	0.04	0.1404	0.0835	0.0529	0.0047	0.1083	0.1138	0.0564	0.1503	0.0613	0.028	0.1098	0.0526	0.178	0.0282	0.1099	0.025	0.2216
Organic Acids	Ketoleucine	15.5495	41.2537	13.147	11.0874	12.2454	14.9898	32.6742	42.0588	26.3131	13.5015	33.9757	22.6801	18.1073	15.6311	45.6704	36.296	11.178	22.0768	49.4453	15.4787	35.093	15.3855	20.3603	21.5273	19.0872	18.0584	16.4646	17.7111	24.0188	16.6679	17.9147	17.2594	36.175	21.3276	10.1731	19.809	17.3623	2.6705	10.6601	27.1822	14.5069	15.0974	11.7303	40.4384	14.9678	11.4425	9.0184	29.7159
Carnitines	Acetylcarnitine	4.6152	6.1623	1.1064	16.8198	0.00101	7.4575	12.1247	15.3267	10.5044	1.6171	4.387	0.3169	4.3052	4.571	8.8855	1.6062	0.7273	0.3878	0.3341	4.5682	1.8674	0.7142	6.1386	18.0401	2.5343	4.9548	3.4538	9.7002	5.5157	4.088	1.5344	5.3831	3.22	0.7844	0.1424	2.5046	5.2502	4.9756	13.7218	0.5505	0.3542	2.5104	2.323	11.1979	0.2458	4.1116	0.8176	9.7651
Amino Acids	Alanine	155.88	186.906	126.25	154.776	89.7685	278.783	174.89	344.178	253.398	127.632	363.66	462.437	257.009	151.662	577.996	337.471	124.335	177.115	825.236	164.17	253.329	240.263	137.294	226.575	254.218	349.857	128.801	316.072	164.538	316.885	97.7478	173.025	424.046	262.907	72.4821	359.754	183.951	48.3099	163.742	217.547	171.827	139.698	216.982	239.674	362.788	139.03	100.395	187.412
Amino Acids	Arginine	68.355	85.491	49.9503	66.5006	61.1573	80.1779	105.431	52.0058	64.4946	113.564	78.2925	108.697	163.45	63.4189	95.8182	97.1864	121.879	49.948	124.319	63.4487	84.1289	55.6552	73.7003	107.186	93.2447	158.25	72.4143	138.825	78.2586	117.875	38.9009	71.4003	88.1325	41.5516	47.5121	76.6075	81.8874	9.6241	56.2407	96.0306	49.8635	47.0253	45.0283	16.1917	67.9848	53.3999	82.1109	39.4055
Amino Acids	Asparagine	121.634	179.893	79.1316	83.9327	161.317	324.259	173.664	115.024	663.479	171.821	155.431	179.289	213.678	117.181	499.377	230.859	72.9175	171.47	603.494	116.168	151.149	96.4384	125.922	183.414	288.392	316.98	121.699	389.349	141.64	358.528	63.2181	130.144	205.279	156.213	140.468	240.565	128.871	46.0138	60.36	690.4	152.865	107.846	156.207	150.78	222.291	106.232	61.1296	64.5315
Amino Acids	Aspartic acid	2.6563	3.9025	8.9942	3.2106	2.5435	2.3316	1.7039	1.6365	5.1575	4.8575	2.0941	4.4944	3.0837	2.15	4.2815	2.5885	1.9208	2.1654	2.563	2.4877	3.2142	2.8305	11.9193	8.377	5.064	5.7376	1.3541	4.6966	1.8006	2.1594	1.06	2.3808	3.1968	2.8262	2.8105	2.7076	2.4152	0.5635	2.8444	2.5079	1.316	2.5799	1.2199	1.9345	2.2535	2.3778	1.196	1.4242
Amino Acids	Glutamic acid	29.5315	129.03	106.771	70.704	59.9988	62.6572	65.2891	9.7998	77.1569	73.0145	38.8295	67.3315	84.3412	30.8492	66.1669	69.8216	125.501	87.0764	67.7394	30.2048	25.5363	42.1034	119.602	155.156	101.831	40.0045	50.088	58.4632	36.4453	50.3896	14.0474	34.5916	54.0278	44.186	55.5451	43.0133	30.8955	28.8667	73.6496	0.97998	30.3907	65.3917	24.1515	28.7378	34.4828	24.7463	37.5351	14.7831
Amino Acids	Glutamine	527.266	665.556	708.379	870.889	623.974	1574.62	869.522	1434.4	1707.39	258.238	2172.1	614.933	877.853	536.13	912.303	801.651	529.661	508.071	927.083	549.591	771.128	512.19	628.968	572.975	482.27	906.837	826.773	1503.64	609.174	1213.81	313.442	585.389	765.126	510.241	516.403	953.993	619.054	289.685	543.774	1262.29	501.161	605.333	434.516	648.742	351.274	453.944	362.639	268.052
Amino Acids	Histidine	468.454	857.453	547.723	597.563	845.026	1117.14	892.614	248.739	1176.58	428.892	521.965	585.05	910.328	478.699	1255.07	843.753	320.468	473.502	1620.66	490.45	491.798	357.039	477.216	672.379	945.935	1018.68	594.688	288.207	533.531	1103.32	382.47	535.566	869.021	791.456	438.551	1016.69	510.973	233.828	406.991	713.568	514.684	559.182	539.038	527.679	951.681	426.673	404.404	268.841
Amino Acids	Homocitrulline	16.7942	49.0535	10.7343	17.8275	12.4136	11.9455	15.4178	15.3579	24.3413	10.0849	8.2344	27.2815	21.2685	15.7054	33.1469	22.2609	17.3894	14.3621	18.1629	15.513	54.1001	11.7359	15.4823	29.9467	11.5384	33.2565	12.9271	13.0212	17.657	19.9859	21.3536	19.4237	19.8248	18.6418	7.1991	13.51	17.5148	4.0135	8.4927	18.0044	8.9798	10.8652	7.6975	11.5499	23.6068	13.7752	13.3344	14.8928
Amino Acids	Isoleucine	9.9425	14.9703	7.8651	9.6116	14.1194	7.1595	5.3283	13.2591	8.9569	10.8077	19.1217	10.0901	6.6506	12.3349	22.1174	22.3631	10.3021	11.77	23.9557	8.0843	23.4256	5.4695	10.8037	24.029	14.8889	20.7084	8.0254	24.8359	10.3364	13.4214	6.7209	10.4626	15.3615	10.0393	7.0635	14.131	12.1997	2.4223	11.403	18.4054	6.9004	9.0013	6.5861	6.9675	19.8737	10.2576	5.505	9.3919
Amino Acids	Kynurenine	4.6132	2.0119	2.0223	1.5334	2.4268	6.8111	1.6435	5.448	3.3036	3.9884	5.1459	4.3332	6.1745	4.4671	9.0719	9.4447	4.8973	7.6078	6.1007	4.2626	2.8694	2.8445	6.0635	3.873	15.3668	7.0987	3.8042	8.1465	4.8929	5.1087	7.6166	4.8888	10.9321	7.337	3.0847	7.4766	4.4969	1.8585	2.2717	10.7098	3.384	4.8903	3.1986	4.2466	8.3839	3.8841	1.9661	3.8843
Organic Acids	Lactic acid	4.1556	129.181	19.7277	45.2358	13.884	19.2718	31.283	7.3674	78.887	30.1814	4.4638	39.4679	36.2699	4.5577	44.9007	1.0411	27.9375	23.3379	38.023	4.5465	0.00467	44.9042	65.0377	210.314	50.7466	3.4705	3.6455	6.0736	2.8523	1.7177	1.1539	2.875	7.9206	4.7438	1.4322	6.7181	2.793	1.0482	1.4146	0.404	3.5338	2.9088	5.2997	127.255	4.4776	3.2965	3.1338	11.8235
Amino Acids	Leucine	31.5131	64.3098	22.0783	26.5962	39.8227	39.4508	39.7362	58.9433	34.0373	26.7497	50.7344	38.3377	41.0525	27.821	112.436	74.8577	31.8527	38.9158	130.569	32.3441	72.2409	28.0663	51.9795	75.7235	49.1944	65.0556	25.5236	66.4584	36.6129	52.7933	21.3443	34.1852	49.5885	37.0067	24.3068	51.4292	33.7688	6.0441	46.2775	34.7954	22.5493	29.1279	25.7348	18.6391	56.3681	27.233	18.9724	27.2447
Amino Acids	Lysine	200.904	418.54	101.849	123.455	506.824	363.149	246.562	160.551	169.021	91.1622	125.628	254.307	603.617	188.127	480.228	557.999	671.926	125.918	534.04	186.998	264.627	335.518	140.151	356.818	265.289	252.872	215.842	182.662	222.093	302.424	99.5929	244.957	300.931	271.829	181.568	430.672	218.017	22.8946	63.0369	741.993	164.848	146.314	217.232	169.872	893.117	173.046	75.5257	112.633
Organic Acids	Malic acid	2.4562	7.6514	1.5848	3.6922	1.6539	0.787	1.966	4.6177	2.0249	4.9531	5.8332	6.9538	2.4593	2.1285	3.2013	11.5691	0.7403	2.8073	4.3608	2.2237	1.5234	4.6607	2.4385	5.4464	3.9284	2.9654	1.8493	5.3563	2.4369	1.715	1.5348	2.3324	4.1164	1.1199	4.0234	2.7862	2.4675	0.2261	1.1112	3.5177	2.1672	0.0638	8.8561	2.8426	9.0872	1.6607	1.2393	3.9492
Amino Acids	Methionine	8.6275	10.0318	9.571	7.8322	7.5479	11.9567	11.2881	11.1136	12.4787	10.8785	18.7983	11.2874	12.2345	8.1207	23.2862	22.0979	8.5583	8.5753	25.6979	9.1814	19.4572	9.0875	8.6642	19.3427	11.5882	15.2724	8.9642	16.184	8.3329	10.9889	4.9721	7.0665	10.6268	6.2873	5.5308	13.3268	9.0378	2.6443	7.5597	18.8204	7.9692	8.318	6.8156	7.6502	13.0025	6.7696	4.1693	8.7351
Amino Acids	Phenylalanine	55.1164	65.6915	44.8781	24.8889	28.4255	37.4734	28.3003	40.477	58.5994	23.3761	151.131	26.4966	38.5231	51.5593	108.204	72.0329	32.2757	23.6373	93.2216	50.7348	68.6599	24.3215	97.743	47.3151	89.0622	87.6113	50.1356	76.9496	55.4886	49.2087	28.7702	61.3301	82.9732	66.2524	25.723	75.5085	61.6839	12.7858	51.4529	36.0474	44.1085	35.7836	63.5299	38.3106	62.9517	41.1395	27.3536	46.0468
Amino Acids	Pipecolic acid	0.3536	0.4622	0.0991	1.3581	0.00311	0.483	1.14	1.9652	1.0422	0.0764	0.3634	0.0582	0.3256	0.308	0.6195	0.1361	0.0463	0.0815	0.0956	0.3618	0.353	0.0904	0.3546	1.2334	0.1309	0.3169	0.2989	0.8022	0.3775	0.2291	0.1412	0.3837	0.2726	0.1064	0.0467	0.2838	0.4027	0.2525	0.7718	0.4947	0.1996	0.1453	0.1598	0.7844	0.688	0.2832	0.0542	0.6035
Amino Acids	Proline	14.165	15.1509	9.0172	11.7379	8.2676	16.4931	13.615	315.81	15.672	12.3943	17.5856	8.1195	16.4494	15.04	25.9979	25.0734	9.2624	35.0973	39.9793	15.2835	29.129	15.4269	32.0934	15.3285	12.0773	24.5112	3.9285	46.1714	19.1317	10.7966	7.8365	15.5134	23.4987	8.3753	6.387	15.3573	14.0117	2.0215	4.6776	26.2551	12.3049	7.1644	8.5827	13.6293	47.1824	11.9245	3.4959	4.7213
Amino Acids	Serine	361.861	282.499	264.305	228.963	327.865	633.044	410.724	521.437	1461.09	156.248	1090.99	403.678	440.874	365.71	498.947	710.375	183.577	387.276	837.007	374.802	542.232	297.197	308.536	261.771	269.337	599.279	353.195	493.352	409.081	694.182	357.507	412.983	530.214	344.94	329.276	416.076	413.444	167.576	207.82	1080.38	284.204	274.778	305.404	310.671	599.652	307.48	255.499	201.268
Amino Acids	Threonine	74.1839	58.8417	46.5238	44.3872	81.9909	212.637	101.908	126.923	450.632	52.0341	102.258	102.996	130.533	69.7401	187.047	89.384	36.6292	64.2698	213.209	72.1896	103.088	52.0858	61.2484	79.3078	86.6411	112.561	86.4299	254.561	94.9107	180.276	47.2732	76.3853	102.588	78.305	46.1621	91.4062	83.1186	23.9481	40.1817	377.461	72.1406	57.631	74.5564	53.0946	115.66	54.9328	29.7245	28.6238
Amino Acids	Tryptophan	46.2732	82.1064	53.6428	40.5299	60.5076	97.8689	84.199	58.3793	144.346	33.0916	58.99	75.156	64.1173	42.9549	110.554	83.6617	22.1968	28.9867	112.403	48.2375	70.4168	38.9712	42.4828	66.9017	62.3013	83.3728	67.4841	41.7035	51.9666	77.3752	37.903	57.5954	87.4777	67.9102	50.958	88.045	48.5857	17.4593	62.7006	51.7529	42.4801	48.0389	54.7906	41.9928	36.4929	36.1824	54.1582	50.9667
Amino Acids	Tyrosine	56.6377	88.7337	86.9813	41.3138	49.3059	81.3634	69.2292	45.2017	116.6	70.3163	62.601	61.3976	89.4739	55.56	169.529	83.3567	37.2861	34.0896	186.143	53.2849	80.7732	40.1808	64.0669	96.4492	90.2555	90.583	66.6088	110.739	58.7072	84.5466	19.6512	56.0284	137.895	102.646	52.4789	211.665	55.0048	32.1662	62.4993	237.087	72.5804	56.0322	95.4372	124.238	53.9939	48.103	36.1546	39.4786
Amino Acids	Valine	162.877	335.564	238.488	130.874	234.143	265.837	386.141	298.158	222.806	198.971	924.657	360.892	166.057	136.151	287.608	716.226	219.72	338.419	329.289	167.911	659.291	204.779	240.746	157.332	207.091	176.769	111.463	170.393	143.316	103.444	163.724	143.696	323.434	101.807	243.469	159.378	164.49	59.2843	135.067	147.178	162.569	196.207	104.316	83.7553	172.869	133.161	111.478	142.53
Carnitines	Dodecanoylcarnitine	0.0057	0.0155	0.0051	0.006	0.0031	0.0008	0.0014	8e-05	8e-05	0.0197	0.0381	0.0075	8e-05	0.006	0.0027	0.027	0.0055	0.0059	0.0016	0.0055	8e-05	0.0014	0.0174	0.0081	0.0054	0.0031	0.0058	0.0217	0.0069	0.0045	0.0055	0.0079	0.0172	0.0073	0.0159	0.0107	0.0071	0.0035	0.014	0.0168	0.0038	0.0053	0.0024	0.007	0.0044	0.0032	0.0061	0.0103
Benzoic Acids	3-Hydroxyhippuric acid	46.3682	190.417	28.0586	29.3665	15.592	5.7346	9.1459	26.175	115.404	0.7475	700.846	35.6602	15.6563	45.8857	41.4092	67.5017	21.4497	14.208	6.4587	44.9995	148.112	16.5517	358.04	9.1322	211.47	151.866	39.1612	9.5105	62.4367	38.2159	1.5147	58.4288	4.4984	3.06	0.5119	23.7609	54.5099	3.1772	61.9819	6.1899	25.796	5.989	64.1359	6.2364	58.7564	38.7054	3.0072	32.6073
Organic Acids	Maleic acid	3.6159	6.0378	5.8005	3.117	1.3463	1.6586	5.5156	1.1735	2.7409	7.8717	5.385	6.0708	3.4923	3.822	3.5984	5.6208	2.0183	2.0133	3.5016	3.8578	4.0341	2.9551	4.1556	6.4098	4.0315	2.0576	3.5402	2.0322	3.3854	3.4812	1.4458	2.4045	6.4656	4.6156	5.365	6.5127	3.4258	2.1191	4.3353	4.0527	2.6568	3.7186	4.1629	4.3369	6.6087	3.3665	2.4292	3.9352
Organic Acids	Malonic acid	1.3164	1.4939	1.3875	2.6396	0.6414	0.8038	2.4177	1.1395	8.8035	2.0107	1.5738	0.8962	1.0287	1.2599	0.5128	10.0654	0.6679	2.1152	4.6947	1.4049	1.5148	0.8755	1.0648	1.4939	0.7543	0.6835	0.4763	0.2835	1.2948	0.7468	0.5972	1.3937	1.2093	1.4196	0.4927	0.6315	1.4554	0.193	0.5352	0.3294	0.5979	1.4163	0.7542	2.7845	1.0741	1.0637	0.5531	0.4709
Carnitines	Malonylcarnitine	4.2047	7.9089	6.5633	5.1444	4.0983	4.3404	6.9138	5.2671	5.3126	4.9222	6.8927	6.873	5.8625	4.1834	5.524	7.9388	6.9554	7.0942	5.6791	4.4356	7.0268	3.2593	8.6496	7.0734	7.825	5.9696	2.7612	3.1085	4.9872	3.9077	2.6778	4.8316	6.1516	3.259	5.6575	2.8224	4.3429	2.1894	3.6432	2.2832	3.547	6.4409	2.7393	3.5296	7.1442	3.7523	3.6651	3.8739
Benzenoids	Mandelic acid	0.9356	0.9381	3.2661	0.2101	0.6848	1.1208	1.5798	0.02101	1.9968	1.2009	1.0636	2.2779	2.6476	0.7373	4.896	1.5313	1.6255	0.7402	3.066	1.3811	0.02101	0.667	1.254	2.0596	2.2286	3.2248	0.5249	0.8563	1.2535	1.7848	0.8483	1.2244	0.9985	1.115	0.3703	0.6524	1.14	0.4265	1.2715	1.4958	0.5204	1.4792	0.6277	1.5181	1.4344	0.9846	0.8128	0.8699
Carbohydrates	Melibiose	1.2804	2.6257	1.3146	0.7091	1.173	1.0767	1.6646	3.5183	0.8768	2.2819	1.5361	3.6693	2.0731	1.0985	2.3325	2.9919	1.4883	2.5111	3.1204	1.1793	6.4512	2.2812	1.7285	3.2474	1.4556	2.909	0.5587	1.0651	0.9531	1.2001	0.902	0.9616	1.378	3.1767	1.106	2.8644	1.4292	0.2564	0.6137	2.0102	0.6376	1.1231	2.0717	2.4158	1.6949	1.0513	0.5778	1.9608
Amino Acids	Methylcysteine	1.3982	2.5672	3.9519	1.8603	1.8304	4.1532	0.7699	6.7459	2.7113	1.1014	4.3269	1.2919	0.9148	1.4968	3.1129	7.7811	3.0004	0.955	7.5467	1.3952	3.0312	1.0094	2.8181	1.1626	1.1099	3.2055	1.5963	2.2828	1.6499	0.7561	0.9446	1.4727	0.9061	2.2514	0.7126	1.3439	1.5039	0.9539	1.4004	3.0972	0.4926	0.8546	1.5266	2.3002	0.5116	1.2432	0.3386	1.2134
Fatty Acids	Methylglutaric acid	1.9798	3.725	2.5266	1.9951	1.8082	1.9058	3.5129	1.8444	2.6497	2.2307	3.3247	2.0618	1.46	1.4032	1.4685	2.0713	1.3347	5.1782	1.0881	1.5447	3.1268	2.1587	1.1235	2.1102	0.9225	1.3613	1.4021	1.0116	1.5411	1.1495	1.0647	1.7634	1.1684	0.7566	1.4368	1.0488	1.5993	0.1916	1.1164	1.6096	1.0983	2.1176	0.9048	0.9213	2.267	1.582	0.7288	1.1902
Organic Acids	Methylmalonic acid	1.0382	1.6752	1.5952	1.8204	3.9556	0.4383	0.6625	1.8879	1.8502	0.7976	1.6096	1.3065	0.7626	0.9813	1.3536	3.8352	0.327	1.2003	0.8636	0.9368	0.6314	1.9452	1.1664	1.5097	2.1218	1.2106	0.5355	0.8761	0.9546	0.6431	0.2554	0.9468	0.6505	0.2839	0.6203	0.532	1.0354	0.0603	0.8088	0.5975	0.7148	0.183	0.8129	0.2551	1.2731	0.7003	0.6129	0.5818
Carnitines	Methylmalonylcarnitine	10.9211	21.0149	19.6492	19.9121	14.9656	12.4316	12.727	8.0894	14.0639	10.805	21.2131	12.5916	17.5777	11.2507	12.5883	19.4001	14.811	22.1492	18.5154	11.1008	20.9857	7.287	30.2376	28.2939	18.6818	12.1026	6.9957	5.7677	12.7188	11.1978	6.4155	13.5975	13.7209	6.738	8.1764	9.0607	13.2644	5.6069	23.9573	2.4469	7.7044	13.9169	10.4534	6.3629	12.2314	10.596	6.0541	5.8338
Fatty Acids	Methylsuccinic acid	1.4086	2.6678	3.8206	2.872	1.1513	1.0306	8.715	1.7582	2.3331	2.1247	1.9138	3.3016	1.1303	1.3087	1.5518	2.5585	1.9716	2.0307	1.2894	1.3336	1.0792	0.983	3.1053	2.4659	1.9298	1.9833	1.5237	1.624	1.3206	1.3874	0.7862	1.2415	1.4976	0.9466	0.9902	1.0925	1.2606	0.5525	1.2848	1.596	0.8937	1.3738	0.9855	1.5224	1.3368	1.0543	0.9404	1.0246
Carbohydrates	N-Acetyl-D-glucosamine	32.365	54.0439	28.9549	34.839	21.1546	12.2243	26.6233	11.0427	8.9262	17.6973	16.3771	17.641	15.6773	20.2029	28.3969	34.2406	24.52	31.9885	22.3629	18.6032	23.1366	15.0763	23.3199	45.9054	25.2334	21.1174	18.4897	3.9168	24.5914	24.2483	11.1541	30.7839	34.2886	14.8557	30.5333	46.7675	24.0006	3.0649	29.9318	23.5695	29.4557	27.7219	22.8189	13.1953	51.7685	17.5918	27.9651	19.6583
Amino Acids	N-Acetyalanine	1.3435	7.8075	0.791	2.1604	1.6301	3.9721	2.8196	4.4422	5.7248	2.4187	9.5427	2.8444	6.5335	1.1703	5.7843	7.3317	2.6378	4.4071	8.1005	1.2987	3.3558	3.3213	10.722	5.3756	4.8697	3.646	7.0564	2.2016	1.8157	1.7265	1.2499	1.205	1.2284	1.1345	0.3916	1.7071	1.1232	0.0851	0.195	0.5143	1.5376	0.3235	0.5236	1.6508	1.2528	1.2138	0.4204	0.8301
Amino Acids	N-Acetyaspartic acid	20.6561	52.3006	49.5251	55.658	27.8303	33.0549	46.2421	22.3875	26.3323	44.1985	56.0238	45.8432	26.8541	19.2173	29.5528	69.2161	22.1584	39.4871	40.4093	20.1571	59.3363	36.9341	34.7317	56.7227	36.8392	38.8775	33.3328	17.1166	22.4742	21.4389	14.41	21.6534	27.8718	17.1026	27.6326	22.5332	21.4299	15.3659	24.3176	22.9971	18.6651	20.1514	24.4321	17.7819	22.0862	17.6942	18.3119	20.2453
Amino Acids	N-Acetytyrosine	1.6109	3.3711	1.6206	2.108	0.9489	1.5482	2.1483	3.8745	3.4141	0.8268	3.0496	2.0843	2.0147	1.3578	0.6229	1.6086	0.8587	4.3281	2.8871	1.38	4.6458	0.6515	3.9595	2.3668	2.5016	1.404	4.8539	1.9553	2.7575	0.7051	1.044	1.7212	1.6932	0.5292	0.5951	2.2697	2.221	0.6442	0.9335	3.9611	0.7807	1.5727	1.7303	2.2721	3.1639	0.9138	0.8531	0.9827
Amino Acids	N-Acetylglutamine	10.0377	40.4685	19.8892	19.9389	11.8096	15.6222	18.5556	9.7614	16.6139	4.3525	24.5304	18.7584	20.9728	9.5455	5.9863	27.9868	7.6771	12.6628	19.3311	10.3477	13.6823	17.4524	22.6611	15.3579	9.1225	8.83	21.8281	2.8906	9.179	2.4117	4.7142	9.6961	16.1668	5.5218	8.1235	7.5641	11.1719	2.3872	7.1278	12.3224	19.5956	9.2969	6.1635	11.6519	9.2515	7.4606	10.3703	10.9787
Amino Acids	N-Acetylhistidine	6.7116	16.8205	12.0727	23.1838	10.2754	6.7108	13.1718	10.1266	11.548	2.9585	15.1408	7.9393	7.8781	9.7918	3.3677	18.715	5.7391	6.6412	13.8886	4.7856	13.7123	7.6306	9.1515	20.9905	6.2694	6.6407	10.7885	1.5759	7.727	1.8921	3.1052	7.5987	12.8864	4.15	4.7341	4.3018	7.9873	2.0139	9.3498	4.8197	10.9819	8.6994	2.8092	3.5523	18.5992	5.7873	12.3706	8.8453
Carbohydrates	N-Acetylneuraminic acid	58.53	139.886	109.662	79.2341	57.4975	71.2842	111.754	95.4838	78.317	79.718	87.605	89.5468	109.624	58.9633	76.7685	123.345	97.6373	93.1971	115.609	56.8378	131.485	57.967	80.7214	85.4695	55.3971	63.2085	44.1773	38.9602	56.437	39.6733	47.4852	59.0341	96.9058	40.6912	88.7116	41.9269	60.4971	21.7701	54.1244	34.9232	42.9024	81.6624	39.0004	36.9089	57.3158	46.4059	61.0748	90.396
Amino Acids	N-Acetylserine	11.9775	32.6126	17.262	26.5713	15.6687	27.8235	31.3938	42.8918	43.8235	5.3062	35.9109	23.545	35.2051	11.6641	13.4239	39.7009	9.1125	25.3638	32.096	12.2718	23.2712	29.0867	39.9952	13.4586	9.8324	14.7297	30.62	15.0178	10.3296	6.2279	9.4662	11.6759	15.1968	8.4304	7.1484	9.3168	11.3985	3.1352	4.8513	18.1935	14.8045	6.6128	7.2478	13.2603	22.7045	10.043	6.4	11.452
Amino Acids	N-Acetyltryptophan	0.0932	0.1819	0.3918	0.1299	0.0857	0.0642	0.0953	0.3624	0.4711	0.0607	0.1537	0.205	0.1428	0.1223	0.0952	0.2114	0.0854	0.3336	0.2619	0.1057	0.124	0.0982	0.2594	0.1897	0.1197	0.1783	0.1175	0.1881	0.1818	0.0599	0.1408	0.0458	0.1762	0.1042	0.073	0.0996	0.0864	0.0148	0.1974	0.1465	0.0679	0.0632	0.0511	0.0669	0.2263	0.1108	0.064	0.0933
Pyridines	N-Methylnicotinamide	3.1102	3.7108	14.2409	6.1101	17.5285	0.5949	4.4977	6.3761	2.4337	1.3018	3.8202	10.1025	1.9499	2.6747	0.7137	2.0078	0.509	4.7221	0.1666	2.6439	3.8876	2.1655	6.8274	1.7821	4.7967	3.5063	1.2048	3.0091	2.4581	1.0763	0.7812	2.89	1.4365	1.0272	0.6615	4.2051	3.1802	0.3646	3.9149	3.9442	2.7318	1.3209	1.3372	3.6834	4.231	3.8855	0.7653	1.8038
Bile Acids	NorCA	0.1843	0.2721	0.0848	0.0523	0.1529	0.0703	0.1339	0.1158	0.2018	0.2674	0.0795	0.1721	0.266	0.0991	0.1479	0.3404	0.0584	0.1164	0.2213	0.1278	0.5045	0.0699	0.1731	0.188	0.0854	0.2407	0.0624	0.0992	0.2096	0.1442	0.0932	0.1315	0.1068	0.1847	0.55	0.1804	0.1754	0.0664	0.1376	0.3601	0.0449	0.1912	0.1843	0.1588	0.2024	0.1235	0.0493	0.2789
Carnitines	Octanoylcarnitine	0.0299	0.0647	0.0308	0.0905	0.0204	0.0592	0.0459	0.0686	0.038	0.0542	0.0653	0.0442	0.0311	0.0299	0.0426	0.0419	0.0222	0.0266	0.0162	0.0298	0.0288	0.012	0.1503	0.1545	0.0478	0.048	0.0312	0.0793	0.0322	0.0187	0.0237	0.0346	0.0423	0.0191	0.035	0.0566	0.0333	0.0278	0.1418	0.0389	0.0149	0.0351	0.0146	0.03	0.0148	0.0286	0.0185	0.0407
Amino Acids	Ornithine	21.324	27.0671	1.7547	6.5808	36.0543	59.8236	29.7523	74.8032	14.391	16.1577	10.3213	28.7037	35.5035	20.0282	59.6054	10.6664	65.1118	16.3782	50.3828	22.0099	39.3683	13.727	16.1515	45.8018	29.2828	30.0116	15.8491	35.8626	22.2187	28.8012	13.5383	20.5626	24.3017	21.3073	11.304	22.4716	23.5853	6.9846	12.5838	56.0229	18.2376	13.2816	14.0848	17.2656	51.3195	16.2597	18.7532	11.8225
Benzenoids	ortho-Hydroxyphenylacetic acid	2.7738	4.5992	3.462	2.7924	3.0714	1.5962	6.1552	6.5798	5.6285	0.7067	1.1551	2.4533	5.5772	2.4768	3.4608	5.3635	3.0074	1.6	2.611	2.4533	5.0313	2.7753	2.7306	4.4994	3.6237	3.6969	1.9164	3.223	3.4781	4.3029	1.8558	3.0916	2.2216	2.6515	1.0519	1.5993	2.9543	1.1182	3.0074	1.4293	1.3098	1.9501	0.8389	2.635	3.9094	2.1427	2.4245	2.4825
Organic Acids	Oxalic acid	103.173	81.8578	131.608	37.3492	53.2688	47.8513	117.717	245.968	95.9791	52.859	24.7504	11.0624	80.5811	88.0493	27.9245	121.274	17.3601	206.043	33.7853	90.0103	108.319	13.7938	77.2103	88.2754	22.3685	42.6805	61.8812	331.458	82.1032	45.2238	120.386	93.7446	31.4087	85.1419	294.653	48.5867	106.704	75.3611	50.3888	152.848	18.1654	48.9977	169.607	266.738	78.2125	95.2842	71.6791	29.5892
Organic Acids	Oxoadipic acid	2.4925	12.7627	8.4166	12.7483	2.0195	1.5573	3.4014	3.0321	1.6349	11.4888	4.9348	8.3157	2.0692	2.0166	1.8489	7.9569	1.5045	3.9012	4.8961	1.8106	7.5813	4.621	1.8082	5.9831	4.3509	2.1655	2.5882	1.3655	2.8156	2.0408	2.78	1.9699	2.3893	1.1571	1.5616	2.3173	2.5963	1.3843	1.8178	2.3945	2.2161	1.2141	2.3627	1.1128	2.3544	2.0082	1.6594	1.8919
Organic Acids	Oxoglutaric acid	42.8435	211.641	121.468	207.241	48.3367	33.3703	68.0031	56.0851	48.3054	103.558	89.8476	109.195	63.7188	44.9756	46.1794	187.002	25.0062	75.6409	76.9008	43.5276	86.8825	72.0528	43.9496	119.319	77.4266	57.4234	52.4061	35.7956	35.3099	26.9132	17.7177	39.6624	58.8158	23.9996	78.7825	45.6386	58.08	15.6671	44.8508	35.2336	43.2675	22.5693	102.864	35.485	83.8747	32.6962	36.9786	49.5655
Phenols	p-Hydroxymandelic acid	4.448	9.8503	5.7143	2.5262	2.552	1.963	2.3539	1.2732	3.0201	3.1972	2.1031	3.11	4.2527	4.3394	5.5692	6.7603	2.9353	4.7702	2.122	4.5658	2.6904	2.3396	2.181	6.0776	3.4234	3.9168	3.928	0.12732	5.3136	7.0115	4.9479	5.7758	5.7434	3.6833	3.7024	2.6326	4.9642	6.5437	3.527	0.12732	2.7963	4.3178	3.1595	3.162	9.2397	4.0218	2.1559	3.364
Phenols	p-Hydroxyphenylacetic acid	90.4942	92.7666	106.351	51.6701	30.125	31.2855	200.5	50.7939	183.387	38.5946	34.6686	209.364	83.3375	89.4187	49.1026	115.253	32.3587	89.1451	31.0955	87.5715	100.186	63.5136	192.992	135.672	58.562	146.595	39.0451	28.2938	95.2092	74.4216	31.0203	98.1527	70.2943	48.4671	81.4876	46.9267	106.233	21.2672	88.624	41.3741	47.3133	69.869	37.7835	171.639	84.1775	80.6403	43.3662	110.303
Benzenoids	Phenylacetic acid	4.6112	4.5956	14.1526	6.0847	14.9488	1.4026	3.7851	7.0019	2.7319	1.5468	6.2494	11.7415	3.0475	4.5023	1.9659	1.6347	0.6635	5.4056	1.2243	3.913	5.3289	3.3086	9.0868	2.3043	7.3874	5.12	1.5241	4.4084	3.6914	1.672	1.4564	4.0094	2.6207	1.417	1.4201	4.6759	5.9918	0.5221	6.8838	5.604	3.0236	2.6428	4.2683	4.148	8.4497	5.267	1.3766	4.8571
Phenylpropanoic Acids	Phenyllactic acid	0.9516	0.8235	1.3868	0.1081	0.1253	0.3412	0.8348	1.0422	10.2285	0.6353	0.616	1.6863	0.7595	0.702	1.7399	2.2503	0.00448	0.856	0.3535	0.8455	1.4107	0.2262	0.206	1.4522	2.6219	0.2288	0.3826	0.4355	0.9164	0.6442	0.932	0.9677	0.8542	0.4389	0.1427	0.4997	0.6886	0.0848	0.9145	4.4454	0.184	0.4818	0.1445	0.6912	0.5239	0.6526	0.0978	0.7465
Benzenoids	Phenylpyruvic acid	3.0014	4.3103	2.5969	1.0293	0.367	1.4542	1.1814	3.7797	4.238	2.0896	4.6246	3.5457	0.9948	3.1193	2.8781	3.9018	0.853	3.3211	3.0994	3.04	7.6089	0.8274	1.5921	3.0168	5.8785	1.9104	1.7466	2.3386	4.6157	3.0532	2.8735	3.4935	2.9123	2.3752	1.4623	2.4411	2.8381	0.1395	1.3981	1.2117	0.7468	2.398	1.8822	0.807	9.1772	3.1298	0.4868	6.5167
Pyridines	Picolinic acid	1.009	1.5221	0.6535	0.556	0.6842	0.4386	2.8886	2.2358	1.345	0.4253	1.2033	1.4535	0.35	0.8817	0.4057	1.0307	0.8548	1.3004	1.3771	1.3559	2.2665	16.2519	0.5265	2.1338	0.4632	0.7976	0.8535	0.451	1.4548	0.8995	0.7034	1.0722	1.084	0.7744	0.3274	0.8249	1.2524	0.4856	0.6399	1.2557	0.3448	0.7212	0.5173	0.8524	0.6463	0.8344	0.2135	0.7446
Fatty Acids	Pimelic acid	3.231	2.8589	0.5663	1.2674	24.8734	2.8641	7.6125	1.3645	6.3032	0.8551	0.2853	1.2328	7.7806	3.4366	6.7167	3.9065	1.7604	0.887	4.032	3.1128	3.4459	0.9862	1.0882	4.137	0.7852	1.097	1.8246	3.5461	2.9496	4.1777	1.5308	3.8668	1.8593	2.4222	2.7763	2.1273	3.551	2.8354	1.4665	3.7782	0.9102	1.6853	4.3623	3.433	2.8065	3.1471	1.585	3.0331
SCFAs	Propionic acid	2.2848	3.6081	1.3502	1.5431	4.5612	2.2257	4.6112	10.632	8.2254	1.8812	4.1826	0.516	2.1754	1.8257	2.0802	4.4427	2.6401	3.9537	9.8849	2.1964	3.5697	1.78	1.6021	6.4057	1.8024	3.9372	1.6351	2.6287	2.1422	1.3328	1.1076	1.8195	1.1142	1.5759	2.2062	2.8033	2.3154	1.1642	1.4213	8.1456	1.0974	2.4812	3.2671	4.6774	2.1025	2.4957	1.1013	2.5057
Carnitines	Propionylcarnitine	0.4847	0.5289	0.4144	0.4275	1.0006	0.2028	0.6157	1.5746	0.508	0.3201	0.4994	0.9476	0.671	0.4367	0.2099	0.2515	0.2618	0.4822	0.7973	0.4058	1.3001	0.7636	0.7949	1.0003	0.7254	0.4057	0.2579	0.3892	0.4855	0.4332	0.1287	0.5064	0.2681	0.0913	0.00064	0.219	0.4752	0.3293	2.0516	0.1292	0.0505	0.3004	0.2325	0.9299	0.0913	0.4184	0.0578	1.1178
Benzoic Acids	Protocatechuic acid	1.4087	2.4594	0.2212	6.2338	0.0765	1.6431	2.6502	2.8371	3.2189	0.3101	1.4555	0.3503	3.8993	1.4873	4.754	0.5717	0.0946	0.0827	0.2967	1.4579	1.4589	0.2484	2.1515	6.4835	0.9063	3.0164	1.0748	1.1449	2.2689	7.4056	2.0445	1.8313	0.6488	2.7358	0.5591	1.2127	1.8691	0.3846	1.2191	0.5151	0.4511	0.8341	1.814	0.7368	3.1457	1.2226	0.5276	1.0984
Amino Acids	Pyroglutamic acid	51.9331	213.759	319.691	155.677	15.88	55.1612	57.9156	12.9353	76.948	45.6634	90.7426	47.168	127.357	52.8766	61.4837	57.9051	95.8343	200.985	1431.97	49.0378	18.037	41.0023	80.5465	134.071	194.746	67.8664	44.9053	58.923	57.7109	48.4226	32.7105	54.783	63.6307	40.1017	50.4631	46.207	52.7762	26.5504	70.6504	15.9066	30.5573	59.068	32.4985	37.3281	48.161	42.6566	39.8891	38.297
Organic Acids	Pyruvic acid	44.3793	110.189	92.247	74.476	53.0213	73.1442	83.7907	97.0568	87.8181	45.9901	79.6834	78.8246	66.2114	45.0201	73.4189	111.636	72.8151	92.0193	79.1505	46.7832	96.3336	43.4205	73.817	100.257	61.0808	63.7725	38.1558	36.7813	51.9364	40.3102	36.7484	52.8591	94.7663	60.8963	33.0441	58.5698	47.3999	16.423	40.6008	8.3965	34.5016	48.3622	67.326	137.124	90.6095	37.7258	40.5831	86.636
Organic Acids	Quinic acid	8.0452	23.5032	11.4578	9.7434	2.4466	7.6804	10.9054	5.2568	7.3097	12.603	16.8711	10.4724	10.9271	8.3793	13.8717	12.739	8.1365	12.8047	22.2286	8.6153	8.5723	8.4277	10.0783	11.206	11.3144	12.7473	2.689	7.8455	9.0971	14.2195	2.9015	9.5815	4.1266	22.0845	1.9619	2.6431	9.01	2.81	1.331	17.8995	5.2009	32.3181	4.583	4.4566	4.9512	7.2403	1.8646	8.1914
Carbohydrates	Rhamnose	58.3308	80.2973	23.6064	15.0807	24.5835	31.4038	33.3086	223.875	98.688	35.5995	44.0572	32.9907	25.3061	56.2482	188.07	18.4285	86.7023	9.3473	91.2268	61.2769	4.9579	22.1864	48.0415	20.097	26.3965	145.607	50.8001	21.3872	70.3355	53.1574	63.0657	65.2601	92.5044	73.245	98.3614	33.4963	62.1667	21.2673	91.874	51.2318	37.4998	63.6195	59.6539	41.8958	49.6569	51.5193	38.4792	43.5179
Nucleotides	SAH	0.4036	0.9525	0.4877	0.8956	0.7197	0.6113	0.5255	0.2008	0.298	0.5947	0.9203	0.9691	0.5129	0.3959	0.6259	0.8576	0.5295	0.5418	0.6879	0.4014	0.5675	0.5108	0.4796	0.7766	0.6141	1.032	0.2572	0.8075	0.4748	0.2656	0.2814	0.2981	0.4775	0.4135	0.4587	0.2605	0.5631	0.1165	0.8301	0.4508	0.1291	0.3929	0.2561	0.1949	0.3358	0.2892	0.1374	0.3658
Benzoic Acids	Salicyluric acid	5.0675	6.821	9.4241	9.6638	7.1382	9.0894	18.0248	12.93	13.8629	20.3218	3.2984	25.2225	11.3877	6.4934	10.7559	11.3911	16.064	12.5327	11.9782	7.1374	14.919	9.5594	16.1113	6.5578	4.7569	8.4482	3.4659	1.0553	7.0075	0.8363	0.7024	6.8858	6.6188	0.881	0.3985	2.3076	7.4164	0.4829	5.6022	0.2928	0.5212	2.8016	0.4468	0.2992	1.0555	6.0418	0.9024	0.483
Organic Acids	Shikimic acid	6.012	1.5395	6.044	2.3131	0.5542	0.9487	0.8978	2.4971	0.8138	69.0599	35.4953	1.5986	0.8321	5.1968	0.9018	4.5734	17.7411	0.8812	3.3739	6.1183	1.9775	2.0617	1.3064	220.167	0.7088	16.4515	3.9134	2.0643	7.2327	10.4366	4.1974	5.9304	8.2889	5.2417	3.8559	3.6243	6.3437	1.926	5.3358	9.2792	8.9457	5.9333	4.0351	2.4678	9.0028	3.9772	2.5895	3.8527
Fatty Acids	Suberic acid	4.0586	11.8789	5.1503	3.8587	4.0718	3.4416	5.9383	7.3076	7.3646	5.4021	4.5435	5.9095	9.4755	4.959	7.2099	4.9537	5.7047	11.0857	5.0567	3.5306	9.2836	5.6779	5.3839	7.6364	5.0049	11.2349	1.633	1.82	4.128	6.6816	1.9644	3.669	1.6363	2.8204	7.0669	1.8421	4.1927	3.4512	1.9868	10.7512	0.9242	3.3139	4.868	4.2426	2.9906	5.3646	1.5152	3.9777
Organic Acids	Succinic acid	3.9915	6.1937	2.8305	1.5748	7.6496	5.2802	12.462	15.3511	8.1139	4.5974	3.5799	2.4434	2.2961	3.6312	5.3855	7.3712	3.2227	3.8561	13.9535	3.4456	2.1958	2.9207	4.6621	10.6218	2.0548	3.7844	2.9655	3.5867	3.4511	2.6361	1.9364	2.8798	3.9763	1.901	4.4211	3.2413	4.0017	0.7506	2.74	6.377	3.217	1.7916	5.0688	3.1239	5.6546	2.865	2.5273	4.0896
Carbohydrates	Tartaric acid	1.9233	3.4756	1.6331	2.956	9.1991	1.2463	1.6416	2.4597	2.0857	3.0623	3.0898	2.5971	1.3086	1.9115	2.9557	11.7426	0.8215	2.2998	3.28	2.0017	1.4723	3.6262	2.0821	4.0939	3.6666	1.774	0.2696	1.2481	1.8403	1.9282	0.1844	1.944	0.4455	0.5551	1.2917	3.5252	2.5278	0.6495	0.2299	0.4747	0.1422	0.3557	2.7703	50.0284	10.2576	1.6456	0.5575	0.4639
Carbohydrates	Threonic acid	21.9693	4.8764	12.2222	0.7839	7.2258	3.0707	8.2676	26.1168	8.6828	5.5116	0.07839	0.07839	54.6824	27.9187	10.3715	4.4895	3.0568	29.1874	2.5243	33.6264	1.4896	0.8621	31.3445	16.9989	3.0334	5.7149	27.6104	29.4241	32.0956	22.4132	20.1268	31.369	26.4437	35.5507	34.5084	27.6638	29.9389	17.0517	17.9764	13	16.3986	29.1823	33.4136	29.9449	28.0601	23.9534	18.1615	24.0812
Bile Acids	UCA	0.6825	1.1436	1.1237	1.0528	0.909	0.6961	0.9375	1.9175	2.2016	0.5148	0.7415	1.2648	0.9479	0.7237	0.8412	1.4091	1.226	1.2513	0.9821	0.7243	1.7114	0.6917	1.1367	1.4246	0.5735	0.8804	1.7778	0.2165	0.9099	1.0538	1.1202	0.8698	3.6963	2.5077	0.0954	2.6584	0.8862	0.1344	0.399	4.7513	1.0561	0.2362	0.6022	5.0181	0.4074	0.5871	0.2178	3.5316
Benzoic Acids	Phthalic acid	0.2648	3.1553	0.0672	0.0173	0.3552	0.0512	0.0474	0.0384	0.0149	0.04	0.0171	0.0308	0.4555	0.2409	0.1101	0.1619	0.0379	0.0218	0.0346	0.3168	1.2896	0.011	0.4795	0.0931	0.035	0.2224	0.207	0.7474	0.1154	0.2382	0.0644	0.231	0.2418	0.3912	0.2946	0.3762	0.3136	0.1124	0.2948	0.8078	0.1444	0.1896	0.3144	0.4142	0.2172	0.3683	0.1748	0.3796
[truncated: 43 more columns]
