# Supplementary material for: Urinary metabolites associate with the presence of diabetic kidney disease in type 2 diabetes and mediate the effect of inflammation on kidney complication
Source: Acta Diabetol. 2023 May 15;60(9):1199–207. doi: 10.1007/s00592-023-02094-z (PMC10359369; doi:10.1007/s00592-023-02094-z)
Supplement: Supplementary file 4 — Supplementary file4 (XLS 396 KB) Supplemental Table 2. List of the absolute concentrations of 160 metabolites targeted measured using UPLC-MS/MS system in validation cohort of 115 participants. [file 592_2023_2094_MOESM4_ESM.xls]

## Sheet: 04_AllMet
Supplemental Table 1b. List of the absolute concentrations of 160 metabolites targeted measured using UPLC-MS/MS system in validation cohort of 115 participants.
Class	Metabolite	QC1	U880240	U880278	U880295	U880320	U880321	U880328	U880333	U880335	U880340	U880345	U880350	U880352	U880211	U880146	U880275	U880149	U880158	U880188	U880138	U880166	QC2	U880284	U880262	U880182	U880202	U880346	U880152	U880235	U880169	U880309	U880271	U880155	U880244	U880078	U880349	U880322	U880266	U880228	U880197	QC3	U880154	U880283	U880319	U880329	U880009	U880220	U880304
Amino Acids	1-Methylhistidine	173.983	238.192	224.816	162.31	230.294	284.584	317.241	274.255	452.683	234.433	366.407	186.948	332.413	122.064	205.647	157.264	129.875	143.292	97.5128	289.91	158.125	208.602	235.192	139.605	160.667	221.932	378.263	296.114	202.682	186.092	150.966	186.943	182.178	211.655	381.018	127.514	85.4517	93.1451	217.76	144.573	193.457	161.702	276.882	100.757	235.282	250.845	151.296	88.2048
Bile Acids	12-DHCA	0.1363	0.1176	0.00143	0.00143	0.0995	0.0143	0.9746	0.193	0.0503	0.00143	0.309	0.00143	0.00143	0.104	0.8231	0.2417	0.1463	0.2001	0.0741	0.4189	0.0865	0.1466	0.2936	0.0811	0.2534	0.1475	0.3117	0.3236	0.3279	0.1244	0.1466	0.0322	0.0822	0.2857	0.0996	0.0226	0.095	0.1441	0.1052	0.2398	0.1594	0.15	0.1879	0.0903	0.1582	0.2435	0.1112	0.0801
Bile Acids	12-KetoLCA	0.1538	0.00081	0.1171	0.0471	0.0562	0.0531	0.0604	0.204	0.0319	0.034	0.0285	0.0865	0.1376	0.1795	0.0501	0.1858	0.0271	0.0338	0.1699	0.0765	0.0839	0.0713	0.1581	0.081	0.0608	0.0901	0.114	0.0739	0.0613	0.0466	0.08	0.1205	0.0782	0.0635	0.00081	0.0081	0.0192	0.0219	0.00081	0.1059	0.0749	0.0649	0.0719	0.05	0.0637	0.031	0.00081	0.0321
Fatty Acids	2,2-Dimethyladipic acid	0.7676	0.5161	1.2871	0.966	0.7804	0.6988	0.5947	1.5639	1.7332	0.5198	0.7602	0.6284	1.0118	0.9242	0.6196	0.6632	0.3616	0.305	0.5737	0.8929	0.3189	0.6646	1.2447	0.3205	0.4047	0.3759	1.3101	0.672	0.3616	0.3544	0.3715	1.5478	0.7155	0.4625	0.00127	0.00127	0.00127	0.2662	1.3701	0.4931	0.6697	0.7872	1.7576	0.3788	0.9545	0.6406	0.4484	0.2689
Fatty Acids	2,2-Dimethylsuccinic acid	1.8505	2.272	3.7206	2.8799	1.6728	1.8785	1.2705	5.0996	3.8328	1.5801	2.0405	1.5098	2.3537	1.0346	4.6223	2.7205	1.3418	1.1145	1.2067	4.2286	1.5502	2.3444	2.7874	1.1144	1.3041	1.2746	3.9243	1.0488	1.1025	1.505	0.7645	1.6138	1.258	2.1589	8.7121	1.8289	1.5537	0.731	1.8378	2.6989	2.3415	2.356	1.6923	0.6608	2.0599	3.222	0.6662	0.3939
Fatty Acids	2-Hydroxy-2-methylbutyric acid	3.4072	3.8107	9.7796	5.0748	7.252	8.1504	9.5438	4.6267	5.1207	3.5644	13.4904	6.0129	9.2234	2.8081	6.2864	3.6055	1.8986	2.7046	1.6072	4.0357	3.4726	4.3005	6.1358	4.5352	7.1354	2.0121	11.5776	2.5863	3.3185	3.6565	3.9981	5.2553	3.1492	6.5036	13.6517	5.3509	6.099	4.8913	3.4392	2.4233	4.3716	3.9745	8.8924	2.6957	5.5663	5.9667	2.2555	2.0024
Fatty Acids	2-Hydroxy-3-methylbutyric acid	2.2287	3.606	0.8515	0.9523	3.6456	1.2298	2.5758	1.0998	0.7506	0.3415	15.5861	1.8437	6.448	2.0019	2.6746	0.3272	2.2505	7.8408	1.2487	2.0005	0.3783	2.0073	6.0364	0.9467	16.7154	1.4635	8.6139	0.7883	3.3409	0.6106	0.8553	2.8748	1.1584	9.8735	3.6287	6.4339	0.0254	2.6873	2.0172	4.6317	4.6595	1.3763	0.9428	2.1986	1.8388	3.3263	6.1654	1.9524
Organic Acids	2-Hydroxybutyric acid	7.1538	6.2869	1.3055	2.7448	22.44	6.9507	2.8703	8.3512	7.2227	1.3596	20.8363	3.5572	40.3308	2.0275	5.1041	1.4908	1.9747	5.0698	3.3773	9.4441	1.6125	9.7562	20.3057	1.9618	7.0514	11.2248	20.0294	2.4463	7.0042	2.0519	2.3812	6.6282	3.0636	6.6251	44.0946	22.469	5.4546	7.0178	3.3175	9.2015	9.2968	8.0885	9.8528	5.3396	6.9093	6.7738	2.4154	1.3217
Organic Acids	2-Hydroxyglutaric acid	24.8671	30.7365	67.6568	22.6278	22.2313	32.006	22.6729	14.0938	29.6018	69.895	38.3362	29.2338	61.6642	12.1015	57.0965	15.0497	16.945	26.5983	19.2766	18.6531	16.1791	19.6831	57.9156	18.8308	32.8838	17.2493	35.9164	11.4259	21.8266	23.6977	13.9789	84.1236	24.2749	22.1442	66.715	24.7806	25.1825	32.9891	12.1932	11.3124	16.7268	18.7054	21.7877	5.9895	30.4366	16.7758	7.7075	6.7175
Fatty Acids	2-Methy-4-pentenoic acid	0.793	1.1079	1.1946	0.8242	1.6595	1.1491	0.6688	1.2187	1.8098	0.6123	2.7907	0.3588	1.8317	0.895	1.0234	0.6736	0.4247	0.4415	0.7302	1.0966	0.5366	0.5945	1.192	0.4206	0.3935	0.527	0.9748	0.4692	0.6144	0.3048	0.4301	0.7455	0.5456	0.4138	2.2268	0.6434	0.4523	0.2776	0.3819	1.4239	0.6931	1.7364	0.917	0.2582	1.5114	0.7708	0.3421	0.6433
Carnitines	2-Methylbutyroylcarnitine	0.5922	1.3927	3.1916	1.5679	0.5135	0.8867	2.8052	0.505	1.6821	0.0469	2.0536	0.913	0.8395	0.0406	0.0937	0.302	0.4277	1.2015	0.00105	1.2132	0.5873	0.905	1.0461	0.0394	0.9967	0.9681	0.2663	0.016	0.1051	0.2318	0.3414	0.2596	1.205	0.6546	2.0758	0.4179	0.2124	0.282	1.1413	1.2704	0.7592	0.7954	1.3233	1.3317	1.5611	1.0163	0.9107	0.1988
Phenylpropanoic Acids	3-(3-Hydroxyphenyl)-3-hydroxypropanoic acid	23.067	17.1179	11.5011	119.452	0.5296	41.1904	86.246	109.539	43.4252	4.3316	1.5064	14.8872	4.1837	4.6656	0.8854	5.3671	23.4496	10.7144	10.7427	130.291	16.543	25.5206	12.786	3.3484	13.2018	3.5222	181.39	0.5835	19.6131	2.4437	0.7508	60.1433	34.9557	56.5981	7.2545	2.3634	35.8709	12.5623	7.9769	11.8127	27.0663	8.6769	85.7089	41.4937	95.5432	38.4814	6.2114	3.7428
Benzoic Acids	3-Aminosalicylic acid	90.2821	238.202	143.128	67.7824	55.2676	105.473	98.0213	656.537	46.1434	88.5652	40.8456	107.341	79.6677	53.7747	63.9501	43.1313	59.5071	37.055	30.3616	558.791	32.4801	117.144	67.3455	18.7254	38.6525	68.655	119.307	94.4881	34.6356	27.6575	13.9708	42.1582	38.2875	48.9013	259.509	16.5849	107.831	20.0989	134.751	16.8737	88.3905	43.1235	141.811	23.2405	69.719	126.011	57.2904	14.0468
Organic Acids	3-Hydroxybutyric acid	15.7302	5.8106	2.5914	3.1616	134.716	14.0497	1.4023	48.8596	9.3787	8.2091	78.9959	1.7456	130.897	5.1324	21.5897	1.6856	6.4471	61.4124	2.5892	35.0929	4.7395	20.1844	386.113	0.3653	13.2411	21.0266	376.339	1.4809	17.1215	20.6701	2.2965	18.0881	32.5793	41.7769	120.49	31.0457	5.6043	10.1864	6.0227	21.926	19.5478	10.1226	24.5954	1.0776	1.7282	16.8718	0.4925	0.1247
SCFAs	3-Hydroxyisovaleric acid	15.0085	24.2609	43.6205	21.4249	15.525	18.5693	15.1174	36.265	28.7628	12.9589	40.7522	20.8105	36.7136	15.6213	42.1593	6.8406	8.6962	19.2197	3.6176	20.7287	20.9433	15.9133	35.9553	1.1285	22.1932	20.5063	79.5652	10.5497	26.4317	7.7524	6.7945	7.9549	19.9519	19.381	44.203	14.6588	13.9514	11.8979	11.2761	8.3232	16.1112	13.399	26.3571	5.362	13.9697	26.1426	8.4443	7.442
Carnitines	3-Hydroxylisovalerylcarnitine	0.9745	1.5646	3.5034	1.7377	1.3717	1.4215	1.7065	1.6569	2.5418	0.4	3.5804	1.2984	1.9814	0.5117	1.1235	0.9542	0.5867	1.0408	0.2237	1.7712	0.9963	1.083	1.4471	0.5527	1.2387	0.829	2.3714	0.7955	0.6717	0.5936	0.6394	0.6674	2.1412	1.3832	1.9477	1.2421	0.698	0.5879	1.1609	0.4853	1.0668	1.3612	1.4137	0.5967	1.9375	1.5711	0.7937	0.339
Phenols	3-Hydroxyphenylacetic acid	5.0338	7.883	17.1842	48.3239	1.2255	6.9377	9.7708	40.6293	31.6148	1.9971	2.4935	5.2295	14.6634	21.4587	2.1792	2.002	14.2641	3.0213	0.9872	4.6012	3.312	7.9344	34.6716	0.507	18.9544	6.0152	5.5564	3.3451	1.6739	1.1514	0.7877	16.5491	6.3743	1.5791	13.7954	4.5615	22.7879	1.5845	4.424	14.0888	8.3459	4.0346	17.7798	1.2762	36.6255	8.7608	9.4251	1.6989
Organic Acids	3-Methyl-2-oxopentanoic acid	48.6769	56.1576	28.4525	73.7413	111.67	69.6643	65.9363	95.6316	56.1858	26.1429	100.19	45.4472	272.981	26.7944	93.1823	15.0824	25.939	68.0962	7.5563	46.7314	1.5575	45.4137	261.028	17.0527	150.548	128.342	199.852	1.1847	109.315	29.3308	25.4098	39.4302	42.162	145.585	184.82	89.2038	22.0139	50.41	29.4892	46.2931	48.0284	26.142	72.7852	21.4821	48.4817	26.6505	22.183	10.8775
Fatty Acids	3-Methyladipic acid	4.6594	8.2542	15.9018	8.1712	4.4842	4.0678	3.6054	8.1418	13.1994	7.4872	20.8489	4.5479	10.0436	3.085	9.3864	2.5666	0.8806	2.3843	0.8819	14.5844	2.399	6.3645	13.5842	3.428	3.852	4.1042	8.791	3.6903	1.8768	6.5488	1.4409	15.424	5.7079	6.4234	27.0445	3.3322	4.9982	1.5483	4.6425	16.1244	5.5509	13.8603	6.1288	4.2911	3.5919	11.1099	2.2682	1.0988
Benzoic Acids	4-Hydroxybenzoic acid	1.2508	1.5217	2.5978	9.6562	1.0498	1.6291	1.1213	7.2998	1.7024	1.1586	1.1132	4.6413	1.7021	2.5614	5.971	1.0088	2.2974	0.7245	0.6199	4.4079	1.825	2.2896	1.7046	1.5602	2.3077	0.9864	4.6854	2.5878	3.0279	0.2254	0.7771	0.971	5.1125	1.2992	12.3287	0.6165	0.7089	0.5225	2.6425	1.3765	2.0576	1.2121	2.0583	1.313	1.7735	2.0439	1.2142	0.4395
Benzoic Acids	4-Hydroxyhippuric acid	73.9292	82.7206	133.281	602.186	92.0293	105.92	85.6795	660.68	86.3733	174.648	78.1136	196.608	64.9141	19.7184	433.705	55.3728	198.234	58.1078	36.5612	333.64	115.069	164.616	29.9574	48.3957	73.9362	27.9878	125.087	76.7462	342.641	35.8115	22.8654	62.8759	310.456	141.062	192.643	38.893	62.2519	38.9335	295.841	23.036	137.737	28.6066	113.828	134.325	67.3543	165.364	27.4039	25.8218
Amino Acids	4-Hydroxyproline	13.9831	16.0607	15.7606	9.574	14.1496	10.5756	11.1742	13.426	16.1786	10.6694	24.0032	11.3998	13	5.2247	12.4326	18.2493	8.2821	10.711	8.543	14.6515	13.4987	14.0157	49.3567	24.6236	11.292	39.7709	35.2582	37.9986	17.1515	10.8453	5.4751	11.2792	10.1442	12.3338	11.1257	0.21773	0.21773	10.0636	12.0288	2.978	16.2026	6.7382	13.2223	4.9483	5.7527	24.4958	8.4585	2.6568
Amino Acids	5-Aminolevulinic acid	8.2957	30.5809	55.1763	34.3258	21.3073	8.5063	18.2789	36.549	0.20667	21.1085	18.4456	17.4315	0.20667	10.4336	33.7845	11.7199	21.3785	11.3947	11.2266	44.8421	14.7201	7.9541	7.46	6.199	30.9417	40.9428	2.5104	34.8414	9.6191	14.9853	15.6378	19.9617	8.173	12.323	15.2543	5.4183	2.0667	8.0593	11.4497	4.3389	6.5491	9.279	9.3294	3.1716	6.877	15.9467	7.7964	2.8342
Indoles	5-Hydroxy-tryptophan	0.2474	0.4884	0.6662	0.4392	0.4404	0.4972	0.2592	0.6126	0.6729	0.5975	0.3957	0.5161	0.8687	0.7885	0.619	0.6033	0.1744	0.2507	0.3193	0.2964	0.6057	0.5302	0.6153	0.2241	0.3196	0.4967	0.5405	1.0806	0.2018	0.2288	0.3641	0.261	0.1876	0.5079	1.5349	0.7446	0.5342	0.688	1.2283	0.5198	0.4944	0.4513	1.9806	0.5417	0.1162	1.4124	0.4034	0.0446
Secondary BAs	7,12-DiketoLCA	0.1142	0.0593	0.0713	0.0534	0.105	0.0465	0.0634	0.2384	0.0528	0.1404	0.0899	0.0802	0.2079	0.1605	0.193	0.2519	0.0685	0.0758	0.1115	0.1306	0.0858	0.1374	0.2423	0.0723	0.0548	0.0888	0.2075	0.1033	0.0471	0.0719	0.0581	0.1309	0.1091	0.1242	0.4824	0.0835	0.1304	0.00016	0.00016	0.00016	0.1344	0.00016	0.00016	0.00016	0.0343	0.00016	0.00016	0.00016
Bile Acids	7-DHCA	0.1063	0.0204	0.2392	0.0234	0.3047	0.0254	0.365	0.0314	0.00193	0.0193	0.1779	0.00193	0.0491	0.0896	2.2574	0.2131	0.1557	0.1769	0.0671	0.2598	0.0931	0.0758	0.0825	0.073	0.1366	0.0932	0.0926	0.0722	0.0283	0.0351	0.054	0.0271	0.0222	0.1794	0.1074	0.0439	0.0571	0.1061	0.0649	0.1196	0.0978	0.0824	0.0868	0.0428	0.0811	0.18	0.0475	0.0462
SCFAs	Acetic acid	74.2432	161.383	1463.44	440.67	400.969	62.3597	764.191	375.244	16.801	359.653	160.681	636.213	85.0443	122.044	44.0122	93.1733	18.3268	32.802	112.363	91.7783	110.267	81.5975	145.383	32.359	27.4952	55.0373	79.1097	35.9628	43.436	29.6404	34.9886	43.6809	34.7184	36.7424	206.771	24.3707	62.2084	72.7318	94.2092	223.23	87.92	69.231	511.017	42.2883	106.956	52.6072	47.438	24.813
Amino Acids	Acetylglycine	15.4407	5.2881	8.5847	2.6278	16.378	13.7546	7.0079	5.1794	22.1052	1.6564	13.3074	3.7106	38.1777	6.6016	8.0117	6.5091	4.9735	21.6049	4.1377	10.3151	7.0645	15.6805	126.624	1.9737	12.5299	22.4207	28.091	2.106	18.9048	6.5855	2.002	6.7363	7.9973	28.6311	23.2185	21.141	9.9017	6.7731	12.2625	43.7958	13.3612	9.423	28.5262	4.9159	9.5208	14.4532	11.8256	2.8267
Fatty Acids	Adipic acid	6.6877	14.9079	18.74	14.7199	12.2215	3.4254	1.6452	45.4217	6.0486	12.4643	5.995	3.4583	10.8691	2.7197	2.8082	6.6369	3.125	2.4537	2.0661	5.792	4.2589	6.1162	11.4172	1.6353	8.5802	4.4554	7.9624	2.7281	6.1622	14.2278	2.6005	11.5463	3.8225	6.6504	35.3325	5.1131	2.9368	2.9272	4.687	3.5732	5.5757	2.7043	4.2088	2.2688	7.0355	11.4095	1.2635	1.4758
Carnitines	Adipoylcarnitine	0.6815	1.0535	2.9516	0.445	1.2426	0.5999	0.1941	1.166	0.8091	0.6553	2.2509	1.3892	1.1922	0.3419	0.7735	1.306	0.4017	0.4353	0.074	0.7131	0.4932	0.9204	0.5229	0.2744	0.7402	0.3331	4.2986	0.7085	0.3332	0.6562	0.3779	0.7193	0.89	0.7964	1.637	0.9872	0.2761	0.2982	0.4079	0.4442	0.7683	0.3613	1.0849	0.4058	0.5825	0.5606	0.4587	0.3051
Organic Acids	alpha-Hydroxyisobutyric acid	17.6471	19.3273	45.0749	34.3691	35.7728	28.8764	32.3425	19.0639	18.4181	9.6246	44.9955	25.2325	23.3292	15.2384	30.0147	20.7052	7.0936	11.1005	10.3255	19.1947	17.6433	19.4742	32.8301	7.0844	24.8238	11.2155	39.8465	9.6309	12.6928	14.047	15.1228	19.3006	10.5615	30.5219	59.6578	20.1803	17.9032	25.8696	8.8826	18.6992	19.1442	13.3675	33.0315	15.6264	23.9553	20.7726	7.8629	8.1343
Amino Acids	Phenylacetylglutamine	628.121	784.703	3153.94	1208.51	299.73	1676.2	879.66	986.926	1820.81	1287.18	421.408	615.327	2260.86	1422.15	256.914	741.525	414.446	431.993	352.039	976.159	461.59	674.276	1229.47	256.524	235.802	480.72	1124.17	171.069	190.818	229.7	79.0693	1017.37	576.262	427.631	1093.33	208.639	301.972	305.438	812.702	652.526	714.5	221.846	1273.22	187.381	1112.58	871.204	589.228	204.369
Amino Acids	Aminocaproic acid	0.8103	0.9307	0.6525	0.2783	1.3653	1.1615	0.8918	0.5675	3.6641	0.2867	1.3545	0.4726	1.5408	0.24	0.6008	0.6013	0.4066	0.5296	0.3943	0.8163	0.6267	0.6039	1.8034	0.7019	0.5342	1.028	1.4937	1.0103	0.4372	0.4028	0.3206	0.4208	0.6385	0.7218	1.0335	0.9183	0.01477	0.6993	1.3635	1.0889	0.5589	1.2678	1.7824	0.3019	0.7826	1.5816	0.4245	0.2729
Peptides	Anserine	7.3676	0.8161	0.1851	0.5118	5.7011	4.3673	10.7814	4.4519	11.9238	1.5068	7.6828	0.8183	16.3695	0.5207	0.4036	41.6981	2.7621	0.2261	0.9649	1.5582	2.9994	7.6602	0.4871	0.1056	0.6228	61.1794	0.6886	4.1997	0.8634	0.3356	0.6851	1.8013	0.9869	1.4528	2.1904	15.585	13.6103	2.6034	15.2895	19.3896	5.6994	7.4757	17.3871	1.5374	2.5833	13.2449	2.5744	1.2217
Fatty Acids	Azelaic acid	5.6581	2.6165	2.9527	4.2066	2.5676	16.8657	8.1457	15.9896	4.7583	1.9479	9.9516	13.0336	27.2975	4.5042	2.0973	7.4674	1.8699	2.2804	1.8643	9.6399	3.8138	4.9009	3.8974	2.8277	2.7383	8.4077	1.5695	3.8958	4.3124	0.7802	1.1176	3.4566	3.6383	1.9107	33.8663	1.0122	9.2843	0.7497	13.9454	4.8883	5.521	5.6971	12.7044	2.2534	12.7142	36.1646	1.5251	0.8947
SCFAs	Butyric acid	0.7945	0.1749	2.4662	0.6038	0.5792	0.6185	1.213	0.8162	0.842	1.7604	1.2392	1.8531	1.31	0.5511	0.3028	0.3112	0.0972	0.1227	0.7013	0.5315	0.937	0.4734	0.6976	0.1367	0.1114	0.2341	0.2069	0.2808	0.2481	0.1617	0.2808	0.3886	0.2909	0.2964	0.00119	0.2637	0.4364	3.5963	0.6856	0.00119	0.575	0.2659	0.814	0.00119	0.7523	0.0739	0.0555	0.00119
Carnitines	Butyrylcarnitine	3.1478	4.4725	20.1359	5.3752	5.0916	7.3908	9.0593	2.1305	8.7422	2.2825	11.8288	5.4619	5.4779	2.0953	2.0146	2.8807	3.8	3.8243	0.2011	8.2444	2.2467	3.4629	5.7611	0.5432	3.8591	2.6413	2.7877	0.2922	1.2376	1.5344	0.8334	1.9668	5.3474	3.0643	6.6839	2.1062	1.6872	2.3545	7.4664	3.1761	4.5177	4.8376	7.3687	4.3532	7.8896	4.4478	3.3385	0.7879
Carnitines	Carnitine	25.423	29.3226	114.258	57.3538	13.658	30.3397	140.802	2.5272	70.1775	1.607	97.4035	51.0625	9.2998	0.045	7.5687	0.045	24.2531	51.0623	0.045	41.1966	27.4176	28.7644	17.1423	8.934	17.2623	35.5449	6.5693	0.8248	1.4099	2.2594	7.9156	9.2162	72.3477	23.7952	80.0399	5.2999	2.4405	4.8799	57.6502	64.0503	28.5029	16.0092	69.5208	61.2876	131.348	34.3697	41.6962	3.9938
Peptides	Carnosine	4.1752	9.6107	3.3013	6.3555	11.0933	2.7104	2.3396	21.7432	5.2896	3.2817	2.8562	2.8922	7.6658	6.2089	4.6484	5.6563	3.4741	2.5933	0.7597	5.2408	6.5984	6.0779	2.0288	1.4203	4.9108	8.104	2.9563	37.9199	3.4433	4.3822	1.6296	1.512	4.3536	5.9443	5.2406	9.0116	10.7653	3.3973	11.0507	4.1511	5.0547	1.9549	18.469	1.982	1.9775	11.5647	1.2736	1.3314
Bile Acids	CA	0.0796	0.0616	1.1809	0.00032	0.1772	0.00032	0.2155	0.0076	0.00032	0.00032	0.1854	0.0285	0.00032	0.1086	0.224	0.1498	0.0377	0.51	0.00032	0.6378	0.1028	0.1226	0.3066	0.0286	0.0872	0.4712	0.0944	0.0721	0.026	0.0106	0.0984	0.0037	0.0032	0.048	0.0686	0.0558	0.0273	0.0317	0.0904	0.0574	0.0735	0.232	0.0479	0.0317	0.0703	0.0816	0.1232	0.1303
Organic Acids	Aconitic acid	844.057	638.937	1964.98	854.367	1247.86	718.366	748.966	1364.59	676.944	1034.03	388.809	729.078	2130.38	1165.57	1623.33	661.773	378.502	684.59	566.883	1510.01	590.372	727.863	3170.81	254.642	655.865	1180.34	1007.57	844.444	801.299	947.961	318.187	1174.12	806.704	1185.25	2351.15	236.479	258.17	604.967	717.426	1268.29	648.032	806.292	1024.66	155.889	1495.26	509.928	394.716	216.079
Fatty Acids	Citraconic acid	0.6456	0.7707	2.0776	2.0206	0.6405	0.5581	0.5436	1.7051	1.0867	1.3411	1.7594	1.3813	1.314	1.1315	0.9141	0.977	0.4322	0.5901	0.561	2.8581	0.8096	1.1721	1.8764	0.6784	0.7677	0.6682	1.5788	0.7884	0.7506	0.8171	0.4745	1.598	1.1084	1.07	5.1807	0.7659	0.9184	0.5405	1.1013	1.229	0.9742	1.2409	1.2123	0.1991	0.9938	1.6848	0.58	0.3371
Fatty Acids	Citramalic acid	24.7485	29.378	28.4897	30.9785	25.1397	85.9126	31.636	22.6412	37.7999	30.0434	169.262	67.5878	58.5166	16.0326	77.8358	22.4634	12.6354	29.9933	45.6729	30.021	11.0544	26.4196	22.6365	28.3429	40.5832	17.0115	34.8244	25.6085	18.6579	21.8689	31.0715	58.3912	16.3757	32.8349	44.9387	16.1142	8.1331	38.5541	19.4695	7.5949	27.5859	12.9274	30.0925	4.9196	13.9253	36.6308	20.1524	17.0955
Organic Acids	Citric acid	1557.02	2212.76	4095.74	2111.73	4219.98	1417.16	1474.5	2614.52	1377.39	3010.85	904.142	1514.46	4438.56	1783.91	3419.09	983.444	914.873	1783.63	656.95	2986.31	1322.85	1817.44	5431.74	421.129	2419.72	2154.99	2103.72	2151.28	2159.67	2229.45	443.28	2127.06	2386.78	2902.67	3008.25	347.077	527.159	1570.12	2230.42	2171.75	1762.37	1698.21	2566.05	260.597	2391.13	1623.91	902.778	295.914
Amino Acids	Citrulline	19.2303	22.5818	7.9617	9.5994	18.2399	80.4193	28.1664	12.6247	16.0009	3.8833	4.7114	7.2039	45.0531	12.8286	3.1394	2.4159	7.9171	11.6668	7.1951	9.5121	0.09824	14.3235	63.3612	7.8873	13.837	57.6301	52.4969	9.0195	68.5334	3.2298	2.6465	4.9197	4.95	17.1038	21.1902	3.3486	12.5692	2.2447	9.0706	15.2617	14.7695	5.8099	17.5881	5.6118	9.5017	39.3864	31.8287	1.9719
Amino Acids	Creatine	244.3	348.263	320.292	206.867	297.555	213.2	252.042	257.771	330.507	232.044	491.279	245.058	231.571	134.471	369.55	566.023	188.786	262.06	248.112	398.695	379.117	335.477	502.256	726.104	314.662	753.232	960.742	1005.36	222.015	301.947	173.554	251.085	276.635	359.426	383.388	1054.91	248.249	412.121	208.761	128.338	353.459	325.521	316.637	125.905	210.82	690.325	121.746	90.4979
Carbohydrates	Fructose	11.2972	5.4696	2.6993	2.9888	5.6629	16.3384	5.6553	11.9626	27.2089	4.5243	16.6739	5.0239	59.2136	9.9343	12.734	1.7174	7.7916	16.3722	5.1661	7.5373	0.04111	12.4833	61.1866	0.6108	6.6753	4.9392	36.853	9.1353	18.747	4.1738	5.377	12.2947	9.5238	13.7342	8.8563	13.0792	7.8307	5.6271	22.3934	7.5369	12.2454	7.9456	38.8049	1.9433	10.992	25.1179	14.7622	3.3449
Carbohydrates	Gluconolactone	443.39	316.598	211.218	235.757	303.593	464.331	298.378	209.637	468.214	346.57	518.414	346.138	716.868	348.866	790.519	312.301	183.226	500.796	155.074	502.339	99.253	482.514	1085.04	169.659	294.725	287.023	1131.19	891.214	667.501	446.529	316.105	865.074	334.565	717.438	629.049	165.945	225.239	100.182	226.247	436.759	396.211	198.904	569.71	238.915	729.833	372.741	395.11	212.274
Carbohydrates	Glucose	35975.2	1999.01	6.2752	275.539	3374.91	52081.4	1088.95	4098.53	69157.9	410.831	15669.9	1277.65	176327	32830	1250.41	115.751	1261.18	13676.7	2505.27	1271.44	6.2752	36180.3	180295	143.633	657.052	1648.04	184521	3223.71	43549.5	540.995	214.168	2957.05	35121.4	10133.7	5673.65	5215.45	21285.2	191.907	43496.8	33888.9	37007.6	550.628	228140	213.568	12766.1	24410.4	27866.2	790.176
Carbohydrates	Ribulose	79.88	84.147	120.261	105.716	88.4059	57.1773	58.7379	105.326	83.4385	102.955	117.98	133.065	110.499	49.6914	163.555	50.6495	46.2289	60.5117	40.3708	95.9481	72.5693	71.0959	143.431	55.9427	87.2112	69.025	186.094	246.079	114.678	92.4125	52.3963	76.3507	91.3465	137.347	120.799	169.011	150.558	55.0851	102.566	36.2366	80.6967	88.4315	133.501	13.7718	61.5116	125.17	77.8238	49.1873
Carbohydrates	Xylose	323.605	206.093	240.662	204.124	167.631	304.098	159.38	337.603	448.525	245.038	375.375	258.814	906.569	195.625	344.045	179.661	99.7883	202.462	146.905	418.62	181.555	225.875	785.507	109.033	179.536	184.656	471.893	406.907	292.674	251.528	142.143	211.489	261.742	313.342	1037.57	512.093	299.031	144.074	354.433	161.711	260.497	515.595	305.592	75.7616	250.621	341.779	176.05	101.437
Carbohydrates	Xylulose	78.9867	97.7669	140.473	129.845	104.266	75.2169	79.967	126.812	96.8147	120.56	139.938	159.636	135.096	54.9798	160.652	51.1531	42.6399	55.7522	42.1238	88.1581	72.1415	65.637	144.478	56.3314	86.3185	68.981	171.072	219.214	100.859	85.6759	49.8958	71.3273	86.636	123.925	114.095	169.645	148.273	50.0977	97.6372	36.7802	81.881	83.9696	128.413	11.9026	56.2735	111.73	73.7293	49.4636
Carnitines	Decanoylcarnitine	0.031	0.057	0.1199	0.0536	0.1041	0.0416	0.0386	0.0501	0.0558	0.0313	0.1664	0.0474	0.0685	0.00047	0.0832	0.0393	0.0188	0.0347	0.0172	0.0169	0.0294	0.0252	0.1128	0.0082	0.0546	0.0839	0.0904	0.0927	0.0253	0.0961	0.0455	0.0401	0.0685	0.0663	0.055	0.0354	0.0189	0.0183	0.015	0.0226	0.0314	0.0274	0.0192	0.016	0.028	0.0235	0.0214	0.0165
Amino Acids	Dimethylglycine	61.668	83.4517	94.2983	77.8528	39.0249	118.058	24.4315	139.253	75.2911	28.3268	69.2206	53.163	242.829	68.8161	182.421	27.923	34.6175	75.52	40.3175	109.899	26.2624	72.7965	169.936	53.6133	139.544	111.347	120.257	136.813	114.791	40.682	23.1775	56.6409	62.6574	109.569	123.469	141.18	32.4535	40.4394	61.1572	25.9787	75.8457	51.0683	107.428	47.832	50.1122	68.7955	50.8089	45.3779
Carbohydrates	Erythronic acid	29.1148	28.3587	39.6093	34.5955	36.6308	27.2285	27.7636	32.5085	35.1628	46.008	40.0559	46.3623	58.0411	19.4069	49.3399	23.7243	32.4601	24.4485	17.9979	80.346	25.4636	30.9946	43.6364	17.1095	33.8098	24.8826	63.4781	65.3397	29.927	40.6428	25.8472	34.327	29.2242	37.6012	36.2726	10.0389	19.36	16.7745	30.8684	45.7802	30.3455	30.9253	53.488	23.2651	47.6667	32.4371	20.0754	17.3479
Organic Acids	Fumaric acid	4.7904	6.1469	16.355	4.3254	10.8403	5.6331	8.7503	7.8195	2.9604	48.1719	11.915	6.0998	12.969	3.8513	9.9195	0.7776	3.476	6.208	5.6832	2.6434	4.7715	3.8161	30.5476	1.5916	6.2402	10.1571	10.3311	3.3875	4.2605	10.6354	5.3231	25.1931	4.3396	3.3099	7.2929	4.9054	1.0045	3.9266	3.7458	2.332	4.3981	2.5418	7.3732	5.3211	2.5061	3.0187	0.9465	2.6439
Carbohydrates	Galactonic acid	67.4543	31.283	62.5469	124.912	21.9632	29.403	29.536	59.5914	29.546	65.5178	54.3856	60.2097	94.3688	25.6861	169.616	52.6477	17.9433	34.4792	23.1021	116.041	252.58	92.0881	83.0439	26.3174	31.0409	77.6804	66.6688	57.6243	45.3115	79.8927	27.3277	76.6427	45.2482	36.806	65.4403	8.5604	3.9552	21.9295	47.8584	56.1462	58.5656	53.846	44.718	198.243	142.999	39.5083	41.3543	38.9997
Benzoic Acids	Gallic acid	11.6245	17.9833	15.1464	21.4365	73.0649	18.8813	20.9956	24.5366	151.208	21.099	31.8338	20.8236	73.8231	3.5992	6.4301	4.9392	4.3351	9.0154	5.3067	17.3561	3.9824	12.2828	11.0844	0.11431	8.2451	57.9195	17.6179	10.1267	7.4175	1.1431	13.023	8.7798	12.3355	10.48	2.6496	1.2839	4.4019	21.5904	32.6725	7.8214	9.2446	12.0333	11.8766	3.9909	15.951	22.3226	36.4619	5.6264
Primary BAs	GCDCA-3S	0.3355	0.7106	0.1524	0.3117	0.4881	0.2483	0.1763	1.1824	0.0646	0.2252	0.4998	0.3473	0.7129	0.442	0.2155	0.1927	0.1643	0.1694	0.0736	0.2519	0.1546	0.282	0.3028	0.3216	0.3293	0.4019	0.3804	1.1051	0.816	0.0848	0.1435	0.1036	0.0827	0.1612	0.3772	1.1806	0.0982	0.0587	0.0984	0.0111	0.3185	0.0798	0.0796	0.00111	0.157	0.4086	0.2644	0.2136
Carbohydrates	Glucaric acid	13.4382	11.5453	15.1224	18.8675	25.621	28.6112	14.4347	35.2409	12.4094	20.7268	12.3099	14.5686	11.4478	23.669	19.906	28.7927	7.1341	10.2167	22.3803	35.8904	5.2779	13.961	32.1958	8.3112	11.4628	9.2576	37.8882	51.3655	13.0139	12.9035	43.5203	57.6212	7.4979	21.9036	48.5786	13.832	7.9008	8.3906	12.8373	15.2886	17.9329	12.6982	24.0103	18.8617	83.4848	42.3028	15.6631	39.6654
Carbohydrates	Glucose 6-phosphate	2.5728	0.8333	0.00505	0.8621	1.9432	14.023	2.4499	0.9665	61.1474	0.7967	6.7212	2.3054	55.1843	1.199	3.081	1.0939	1.3903	4.1707	1.4579	1.0837	1.0914	2.7497	19.7971	1.0041	0.5864	1.0792	44.6873	2.799	2.2155	0.2672	1.8542	2.4986	5.9357	1.1405	3.6792	9.7957	6.9564	1.3402	10.4096	0.788	5.1973	1.5246	40.2014	0.8306	6.595	4.9515	6.3973	0.4197
Organic Acids	Glutaconic acid	43.799	44.9121	91.5285	68.2047	54.0104	40.6073	34.7591	56.116	66.3639	110.236	38.246	61.5835	49.2826	34.9138	101.072	28.366	13.9195	31.3215	16.7276	31.3631	41.1904	35.7122	112.65	14.8941	55.4622	36.2284	48.3812	25.2997	192.385	58.8428	15.0166	50.2136	35.7127	45.3747	112.303	85.7411	33.9889	40.7195	57.6271	28.1444	41.3437	45.4849	43.6092	11.2882	39.8608	34.5594	21.602	10.4756
Organic Acids	Glutaric acid	2.1985	1.5541	6.3699	4.1142	1.2868	1.6871	2.78	4.4331	2.2069	15.2544	2.641	2.8313	5.1314	2.6353	1.8385	2.0572	1.1302	0.851	1.7619	2.8961	1.9231	1.9095	3.3971	0.9901	1.031	2.4345	2.8065	1.1636	1.3199	1.1041	1.0446	2.5205	1.1831	1.4221	17.6415	2.2018	1.2529	2.2856	2.7569	1.7275	1.9399	2.6776	2.5109	1.0308	2.0716	2.3627	0.929	0.8826
Carnitines	Glutarylcarnitine	2.038	4.3616	4.1934	3.7118	5.0611	4.1593	2.4802	3.5928	4.5588	3.3002	4.6054	3.263	5.6136	1.6798	2.131	1.1666	1.3722	2.3157	0.6719	3.5335	2.0924	3.1119	3.256	2.932	3.6513	1.2443	2.2991	1.9914	7.8673	2.2435	2.1528	1.5895	1.9045	4.4275	7.2971	3.0121	1.3663	1.2956	2.0935	3.5185	2.6503	2.3225	2.7132	1.542	2.844	3.3712	4.3985	1.3078
Carbohydrates	Glyceric acid	3.8309	3.4769	4.4795	6.1002	8.5118	3.0759	0.7838	6.4282	5.8335	2.4859	5.7847	2.4914	9.3993	2.2857	7.2758	1.5173	1.6624	9.2535	1.8531	5.6279	2.247	4.0666	12.0389	0.3384	6.136	6.0623	8.93	1.8797	5.5262	3.1319	2.279	3.4777	5.4329	5.1054	12.8515	3.6411	1.9757	3.3925	3.4374	2.0696	5.113	4.4686	12.273	2.3199	4.3967	5.1272	1.574	0.8468
Amino Acids	Glycine	614.754	538.687	1187.97	890.731	626.008	543.856	596.152	679.541	754.792	572.518	561.24	548.788	755.504	868.575	909.848	1531.47	674.298	428.036	302.643	576.032	455.632	697.29	1602.08	338.493	979.093	1386.92	551.892	831.745	1693.67	965.398	117.084	396.465	702.301	897.663	1222.17	187.29	880.477	597.495	927.105	702.782	660.754	368.209	1105.32	269.962	433.476	843.066	572.556	199.521
Organic Acids	Glycolic acid	174.847	138.294	205.388	158.428	136.974	102.146	201.954	193.572	177.177	61.1002	223.193	237.946	159.729	147.137	201.495	184.711	116.385	75.594	33.6333	211.105	157.28	166.453	607.807	7.0326	119.226	288.743	276.997	212.633	195.041	106.383	46.272	94.1743	99.566	167.624	487.411	116.257	66.7926	99.7226	232.475	143.174	191.54	122.814	383.786	46.3879	170.002	144.042	208.138	44.7825
Bile Acids	GLCA-3S	0.2926	1.0391	0.2959	1.9079	0.0709	0.9784	0.00011	0.485	2.0416	0.1916	0.0367	0.245	2.4722	1.9799	0.0153	0.3832	0.00011	0.097	0.00011	0.00011	0.2209	0.3913	0.6626	0.00011	0.7621	0.212	0.00011	0.0019	0.0468	0.00011	0.0418	1.2527	0.1916	0.0011	0.6838	0.1503	1.0008	0.1224	0.2358	1.0893	0.3587	1.2855	1.4381	0.1457	1.8103	0.045	0.7027	0.00011
Peptides	Glycylproline	8.008	18.0505	31.7313	15.1924	17.5878	11.6789	8.9997	13.0547	51.9698	14.4242	15.0534	21.8565	33.8442	6.3992	25.8505	11.281	2.7005	6.1103	5.3721	8.4491	6.832	11.0375	9.5389	11.8615	12.8567	9.5108	11.7402	137.025	13.4234	7.5704	1.7221	2.8758	5.6719	16.979	24.4994	17.1523	4.6371	12.5993	9.6659	0.8096	9.226	6.645	16.4698	2.0034	6.7171	12.3076	8.272	2.6114
Organic Acids	Guanidoacetic acid	537.39	201.86	241.405	412.782	234.22	395.156	402.817	333.106	1046.51	117.41	499.541	207.192	1922.03	327.147	186.825	519.15	96.3424	170.358	213.598	367.606	424.893	802.602	1181.24	336.08	217.071	708.631	891.054	1400.78	587.272	125.527	48.8365	129.712	112.165	394.479	861.672	243.47	336.581	188.552	269.275	214.142	504.539	272.626	622.188	43.0352	490.012	1117.8	203.898	49.1401
Benzoic Acids	Hippuric acid	631.375	363.183	1943.86	561.193	191.111	528.317	938.587	193.378	599.103	296.187	262.645	751.515	1783.57	1074.18	210.045	304.178	316.826	337.551	225.612	1134.93	497.536	769.789	1315.44	144.924	539.988	476.11	971.823	155.382	169.631	132.545	106.165	927.335	470.159	256.211	500.889	89.2045	170.64	301.478	231.395	1257.97	726.125	986.529	1002.11	145.551	1201.73	457.49	403.447	60.1349
Phenols	Homovanillic acid	8.3705	13.0463	5.8631	44.5655	4.9048	14.0452	25.0967	39.3284	19.7937	4.8545	3.2291	8.5203	5.4393	2.2171	8.1583	3.0497	4.9566	10.9788	4.112	26.1706	3.5881	12.2258	5.5205	2.4895	17.1557	5.6655	20.9891	11.4674	8.1925	2.4959	5.0551	10.9125	4.9243	11.9059	6.6465	11.4853	23.5969	5.6419	9.0546	4.8416	13.1294	4.2417	34.2304	16.6242	41.2806	15.6432	2.7445	1.6564
Phenylpropanoic Acids	Hydroxyphenyllactic acid	5.4562	22.1622	5.1575	4.8719	9.8986	4.1418	11.7441	7.1765	3.589	5.7783	5.9265	4.26	7.2067	0.8437	5.2837	1.9316	2.2611	8.6105	1.8867	13.2643	1.6492	6.505	2.3796	1.2147	13.1167	3.594	7.3201	7.8069	5.308	1.3412	3.0044	5.4923	2.8252	6.1845	6.5695	28.7527	3.8283	2.4003	18.957	0.01294	4.9943	0.3844	5.0453	2.4535	5.1688	7.3735	3.5043	3.3563
Organic Acids	Hydroxypropionic acid	225.566	254.513	259.183	835.307	488.211	161.696	363.679	905.719	369.14	49.7454	474.611	160.701	544.641	306.149	385.171	102.237	157.158	288.15	54.416	248.671	134.283	279.01	403.771	10.6712	477.455	384.831	1097.9	67.1333	445.013	478.202	64.0462	207.077	169.216	181.359	1434.71	258.035	197.984	306.117	349.184	381.066	348.617	607.855	484.603	46.8124	534.756	611.637	107.549	34.5507
Imidazoles	Imidazolepropionic acid	4.1637	2.7665	3.1907	3.012	11.1238	1.242	32.3259	6.9915	1.8113	6.1737	4.7382	4.5776	1.7265	1.6948	6.5093	1.9979	12.4902	2.0837	4.634	13.376	2.3618	5.4009	1.7362	4.0444	1.7789	5.7738	6.0929	3.8852	7.9666	3.8007	3.804	1.2858	1.7274	9.6679	12.0665	5.1818	5.5001	6.8161	2.2678	0.7183	5.9165	1.1665	1.8179	0.1919	0.8149	10.7135	0.7505	1.4813
Indoles	Indole-3-carboxylic acid	0.6436	1.3947	2.9052	0.5571	1.4949	0.7249	0.7931	0.7487	0.9221	0.5667	0.3559	0.7232	2.0268	1.0982	0.5922	0.01816	0.2719	0.4027	0.9749	0.5806	6.0108	0.7421	1.4785	0.6506	0.7976	0.5223	0.7267	1.7511	0.5623	0.234	0.4897	1.6033	1.1889	0.524	2.8902	0.3569	0.9562	0.236	0.3347	0.7255	0.5539	0.5896	0.8478	0.2825	1.4704	0.5046	0.2166	0.2029
Indoles	Indole-3-pyruvic acid	16.0955	27.3442	30.0779	51.7286	58.1147	47.4611	92.1839	21.6934	18.7366	23.2392	20.7085	26.9805	142.524	20.2494	21.4341	10.5044	13.8042	22.6484	11.0243	39.4113	3.7901	24.6791	61.2827	9.9444	41.0306	22.6134	91.9508	25.4386	10.5979	5.2954	18.8635	23.3411	11.4733	8.5773	12.4575	6.9711	2.1242	10.9003	18.3276	12.2614	24.0548	2.7347	40.2013	11.5258	47.5105	28.8684	13.5978	7.8452
Indoles	Indolelactic acid	9.395	11.6753	4.7488	4.4013	29.7655	9.5826	22.6668	3.8392	2.0103	6.3881	5.3841	2.9516	15.4791	0.00126	5.2124	1.8211	3.3466	8.0282	3.7339	26.4811	2.7968	7.5266	6.793	0.0126	16.7393	4.0855	15.8605	2.8167	9.5216	1.4523	7.9218	12.6806	2.0672	8.8593	12.6567	12.868	2.3088	4.4512	7.1863	1.924	7.3145	1.0311	4.2054	4.187	7.3366	6.4555	2.7075	3.3092
Indoles	Indoleacetic acid	1.0346	0.3729	0.8729	3.7955	0.9196	0.8551	1.4543	0.4146	0.6847	0.3822	0.4268	1.1139	2.9328	2.5307	1.1976	0.2377	0.3115	0.3852	0.5639	1.2679	1.4457	0.9968	1.2518	0.6715	2.603	4.1491	0.6497	0.6624	0.534	0.1651	0.1819	0.9955	0.7104	0.7837	10.3856	0.3559	1.014	0.141	1.4998	2.2524	1.1629	1.4663	4.0211	0.2445	2.8757	1.3904	0.5746	0.1731
SCFAs	Isobutyric acid	1.3263	0.9094	3.8486	2.5581	1.9953	2.0797	4.2857	2.3735	1.8589	1.7796	1.5191	3.9716	4.8952	2.0944	0.8559	1.6418	0.3299	0.4275	1.4885	1.4536	1.1226	0.6047	1.6908	0.3864	0.2368	0.5847	0.6365	0.4848	0.52	0.4485	0.6242	0.5826	0.4452	0.6058	0.3219	0.1279	0.6188	0.3305	0.00269	0.2195	0.8479	0.00269	0.4045	0.213	0.3586	0.0655	0.0269	0.00269
Organic Acids	Isocitric acid	314.005	632.325	606.533	449.623	735.994	324.776	359.548	655.717	422.418	773.808	699.084	480.455	657.87	246.679	796.319	318.747	231.127	396.686	232.276	701.188	231.098	409.414	683.001	183.785	400.007	310.43	722.12	1019.65	318.702	572.965	289.691	577.426	412.644	523.975	750.624	282.124	208.342	265.468	307.558	199.775	384.417	228.694	376.892	99.828	331.688	316.355	214.905	242.499
SCFAs	Isovaleric acid	0.2539	0.2275	0.9874	0.726	0.3786	0.5938	1.1049	0.5695	0.4333	0.4964	0.4592	0.9236	1.042	0.3142	0.1136	0.2269	0.058	0.0702	0.2872	0.2291	0.2014	0.2078	0.2715	0.0706	0.0474	0.0808	0.1013	0.1084	0.0962	0.0678	0.12	0.1251	0.0984	0.1023	0.00265	0.0622	0.2158	0.2104	0.1809	0.4912	0.2628	0.2067	0.3228	0.1	0.3686	0.1172	0.0614	0.0466
Carnitines	Isovalerylcarnitine	0.1101	0.1676	0.404	0.1205	0.0559	0.1185	1.0053	0.0665	0.1836	0.0107	0.2981	0.1248	0.0819	0.0427	0.0438	0.023	0.0962	0.2447	0.0107	0.1571	0.0681	0.1085	0.1019	0.0127	0.1016	0.1126	0.0644	0.0323	0.0279	0.0255	0.0304	0.0349	0.2745	0.1249	0.2184	0.0816	0.0175	0.0203	0.4412	0.3545	0.1139	0.084	0.2318	0.2509	0.7129	0.117	0.1457	0.0114
Organic Acids	Ketoleucine	15.8289	19.2895	21.9725	19.1339	36.8051	20.0531	20.251	22.4713	20.0394	10.6692	34.2386	15.6005	63.5987	10.6382	28.9634	7.2322	10.1966	13.3778	2.2041	14.7627	5.7446	20.3265	37.8972	10.0973	30.6029	32.4272	39.4248	11.8905	19.3612	8.0808	6.394	13.0443	9.7127	31.8066	39.9008	22.8398	9.2549	21.6829	13.2137	12.6686	18.8413	10.2092	29.1515	13.9343	18.2909	11.0558	8.9115	3.5611
Carnitines	Acetylcarnitine	4.3308	3.7656	19.5382	5.6444	5.2487	7.2141	21.6454	0.7506	8.45	0.355	14.1431	7.5916	2.3168	0.00095	0.7253	0.00095	4.5475	9.3924	0.00095	13.8621	4.296	5.4945	4.4307	0.1362	2.5044	7.2935	1.8054	0.00095	0.081	0.8601	1.2401	1.9917	8.7909	3.5611	272.771	81.9679	69.7397	1.4703	9.9831	18.4431	5.5819	3.7997	19.6606	13.046	22.8361	4.4235	6.9303	0.1161
Amino Acids	Alanine	148.248	280.743	283.541	186.238	201.895	506.851	116.695	150.633	261.15	130.919	384.014	198.853	498.493	244.863	247.249	70.6514	205.515	294.218	167.506	201.826	66.9788	188.341	446.625	182.841	446.392	511.157	396.334	137.605	456.52	197.931	82.1228	121.299	222.963	495.696	353.409	161.19	183.282	97.5784	186.268	179.467	188.823	152.379	285.08	57.7579	116.681	288.365	95.7706	59.4434
Amino Acids	Arginine	64.5913	95.0575	65.5998	76.8346	54.9739	90.3327	73.6023	116.094	79.2249	60.4392	91.2586	78.6385	84.7514	57.0323	65.9462	12.916	25.3945	112.3	22.841	69.7039	22.8149	66.7895	208.836	31.6586	44.6611	118.448	251.758	105.446	130.831	109.719	21.9515	103.283	45.729	64.4617	252.159	44.3307	65.4691	55.1792	65.2095	45.5988	67.8666	44.4363	84.0318	21.6072	103.209	138.704	89.5084	36.5029
Amino Acids	Asparagine	109.254	223.38	105.935	145.25	269.929	608.747	160.037	199.169	232.771	122.022	179.835	83.6931	514.085	184.341	134.381	124.187	167.407	95.1764	96.474	180.454	50.2482	130.673	249.465	113.499	316.321	272.001	88.026	153.654	373.939	89.83	51.5006	84.163	87.8567	318.148	217.221	80.6978	111.179	79.8523	189.54	109.019	128.636	155.228	245.495	47.5013	161.687	338.857	211.906	33.3011
Amino Acids	Aspartic acid	2.3907	11.1498	6.6049	4.8989	5.7452	2.7444	3.533	2.6173	2.8087	7.1308	10.8047	10.2722	7.0019	1.6756	3.8249	0.4809	0.4693	1.1938	0.9392	1.6571	0.8721	2.5159	5.5025	1.1532	3.9711	2.3299	3.0648	3.4931	3.5309	3.2991	0.7899	3.6082	2.7781	3.2404	2.0806	1.698	1.4403	2.9543	1.5238	2.3798	2.6821	1.4307	3.8402	1.7348	2.6544	2.3995	1.6978	1.062
Amino Acids	Glutamic acid	31.0078	108.547	146.066	82.1206	122.581	32.5394	123.567	102.288	70.4332	158.239	97.342	140.516	44.9956	22.3835	84.2636	41.0099	29.1764	28.5904	14.2733	74.9974	44.8286	37.9042	23.7375	48.8579	59.9547	55.0599	32.9444	60.5991	32.2935	55.5453	37.7327	64.1491	21.134	58.3107	117.904	90.1911	49.3747	54.6871	40.0349	5.9307	32.9953	45.6416	31.492	25.2036	56.9204	50.8266	28.2339	34.0794
Amino Acids	Glutamine	555.341	648.316	1314.07	1144.91	673.559	1066.66	460.26	956.049	871.698	560.915	521.85	537.277	1877.83	737.449	937.466	397.02	583.214	300.163	214.786	705.781	369.786	704.399	1592.63	498.37	1296.39	1457.84	664.094	515.12	1478.78	785.858	198.828	525.034	659.81	1293.24	1007.48	178.481	289.238	403.789	675.555	951.342	713.825	532.692	1374.09	211.941	675.322	954.531	735.202	227.81
Amino Acids	Histidine	470.202	862.057	718.042	989.455	577.771	1368.29	664.248	893.423	619.635	237.712	700.369	236.549	1044.83	650.919	407.518	338.717	428.335	507.962	351.143	522.737	390.407	563.948	1506.67	716.26	1177.94	1209.06	1435.7	679.684	1382.76	464.92	191.7	141.274	510.249	1147.28	1256.07	260.24	343.72	458.127	503.073	435.625	541.849	443.483	675.663	100.313	628.861	1176.12	749.506	149.288
Amino Acids	Homocitrulline	13.0808	16.8875	23.3389	10.0511	14.882	37.3131	44.8855	17.9697	20.4806	7.6866	18.0427	19.1757	12.7486	10.9118	15.3687	11.5289	10.3784	15.1706	7.9104	42.0075	16.3704	17.0365	24.7864	11.1925	14.7656	20.0615	43.5865	29.4909	23.0782	19.9909	11.0831	14.0877	13.6086	15.8053	32.1919	26.8769	19.1571	11.9125	15.2346	8.1351	18.8674	15.8442	74.6544	7.9219	14.9564	22.7463	12.4649	6.2457
Amino Acids	Isoleucine	12.6449	20.5279	4.9311	6.1726	31.0834	26.3178	4.3614	22.9277	15.0115	18.1379	35.9354	10.967	25.7444	7.5881	17.0028	9.8668	9.714	13.7045	4.9161	11.695	3.9587	10.571	25.5309	6.6789	8.2128	12.9688	26.4314	9.8333	17.5485	8.1804	3.3991	10.8715	9.4542	19.511	20.1665	12.0633	8.2968	11.135	10.9816	3.5473	8.8127	13.772	24.288	2.3576	9.0419	15.3111	8.6423	3.9487
Amino Acids	Kynurenine	4.7346	7.8371	5.1549	4.6953	4.4157	13.0652	5.1789	8.317	4.2918	7.9093	2.5984	0.9915	9.9631	3.4738	4.3608	1.9373	2.1807	4.7826	6.4449	6.6278	1.8434	6.5184	9.8521	3.8052	4.6573	6.6872	8.1377	5.4678	8.0775	2.4917	5.3607	2.6711	3.9142	9.1083	11.0271	14.4943	2.9844	2.5082	4.8884	2.898	3.8001	3.059	5.7393	4.3636	5.5134	6.9339	3.3141	5.7074
Organic Acids	Lactic acid	6.4984	69.9797	92.1669	43.1303	83.192	4.4325	28.0703	48.4691	0.8312	64.2896	48.0538	99.56	2.9261	1.0042	5.5441	2.9779	1.843	4.0221	5.2266	3.8907	5.9455	5.3889	5.39	1.2011	9.2352	7.2523	17.6826	4.5449	7.9178	6.5047	2.3188	9.6783	4.0306	4.1399	38.696	28.0227	8.8729	41.7075	0.08312	0.08312	4.9704	15.7169	0.08312	9.5067	4.4271	3.5066	0.08312	2.4617
Amino Acids	Leucine	30.8193	41.3707	51.8231	42.9912	69.3249	104.023	43.7999	84.6664	50.3795	29.5263	73.491	43.4612	107.965	27.6034	40.1868	9.9816	40.1471	33.9317	10.5504	37.4156	0.4761	31.9265	109.282	13.8649	34.7914	48.7605	135.187	40.3481	65.6926	25.7464	12.1358	36.8971	28.53	75.9435	43.188	26.9893	21.5197	18.8076	28.0723	22.2644	29.7354	20.0476	50.4329	18.358	27.5348	44.5001	31.5985	11.2618
Amino Acids	Lysine	193.128	377.099	171.241	158.81	197.644	220.301	344.258	461.932	345.426	79.0558	226.523	156.794	298.843	151.49	98.3989	123.766	319.576	144.639	102.516	426.43	52.8283	186.073	1431.47	113.022	119.756	788.246	1011.41	103.79	502.211	93.0577	29.5974	53.4683	103.693	236.501	618.504	84.9847	260.819	147.587	215.388	410.405	224.566	182.264	313.041	59.9429	188.812	358.556	641.894	69.6745
Organic Acids	Malic acid	2.2768	3.2486	4.9724	0.6574	3.5824	1.9584	1.2821	1.564	0.9121	26.0093	3.3382	1.0683	5.539	0.9579	5.6162	0.7385	1.4929	3.5576	3.0133	1.4212	2.6384	2.3462	15.7587	0.2171	3.003	3.5567	4.0709	0.8211	4.0484	3.0406	4.7715	16.8401	2.7508	1.3322	10.7965	6.1925	2.3031	2.7131	1.9157	2.3894	2.3313	2.2743	4.2984	3.3219	2.054	1.4484	0.5242	1.1014
Amino Acids	Methionine	10.2788	14.7322	4.3424	11.6753	18.897	17.8262	13.0144	11.3844	15.9758	10.9838	13.9273	12.2016	25.5567	13.2517	14.5781	7.2219	8.3084	8.5537	5.0421	10.2789	0.8811	9.5856	19.5113	7.4449	11.2378	11.8706	19.5187	13.9493	17.0737	9.4272	3.9078	8.458	7.6436	15.7907	16.7513	9.2204	5.8993	5.1735	13.1203	9.4019	11.2558	5.011	20.422	5.1623	10.2362	11.046	9.8018	2.2552
Amino Acids	Phenylalanine	47.1149	45.4657	51.448	92.3788	63.997	104.46	54.2868	98.0246	82.315	46.5311	53.6112	34.9083	62.5579	59.9013	65.3602	21.0115	51.3917	56.5772	19.8812	54.0609	24.9104	67.9199	110.376	30.9274	84.2201	77.8362	190.293	72.4781	114.891	47.4266	30.5922	69.078	71.1937	130.451	80.3861	40.6606	50.6428	26.5109	28.2017	31.8518	51.806	39.1119	84.7956	27.6097	74.5764	80.5209	61.7467	18.7043
Amino Acids	Pipecolic acid	0.3416	0.2452	1.1273	0.4343	0.2639	0.5709	1.5323	0.1093	0.6364	0.0485	1.0234	0.4737	0.2048	0.2262	0.082	0.1786	0.3375	0.5585	0.0751	0.7836	0.2695	0.3404	0.5344	0.0571	0.187	0.5613	0.171	0.0606	0.19	0.0998	0.0697	1.5414	0.5514	0.287	1.83	0.1099	0.0621	0.1195	0.6439	0.9616	0.4893	0.1359	1.1746	0.9707	1.5023	0.2608	0.3199	2e-05
Amino Acids	Proline	16.5528	24.4012	11.6355	12.5271	50.617	18.8459	9.042	41.0349	17.1302	8.9946	15.8216	15.0055	65.5164	8.9361	14.7773	2.5208	3.7968	11.9947	3.7669	8.3764	2.4405	20.2567	29.1574	1.9082	14.6144	16.017	7.4478	6.7553	19.6231	7.448	1.6741	19.3544	5.8546	10.48	29.9167	13.6227	6.4512	8.4111	11.7228	6.1328	15.4426	4.7791	17.0187	19.6471	15.662	14.7568	6.4772	4.1382
Amino Acids	Serine	397.026	257.114	399.016	345.952	346.825	994.18	248.6	478.415	465.921	398.76	276.133	308.67	1324.2	442.402	377.627	378.225	269.328	325.796	182.003	393.201	116.566	364.872	993.608	238.506	551.643	825.823	542.702	354.572	1215.23	466.829	139.501	245.597	400.115	886.928	588.533	160.797	170.7	164.582	351.206	314.296	363.542	249.41	545.976	146.55	264.278	667.65	427.242	120.97
Amino Acids	Threonine	59.7808	92.5204	120.754	82.3589	113.088	247.374	54.652	62.5434	77.7568	54.3482	107.886	40.4754	177.99	65.8271	74.0236	79.0629	93.9459	54.998	24.5359	123.126	50.1909	69.087	130.383	68.4626	163.263	319.498	64.6852	62.1885	507.129	99.0699	17.7259	27.855	72.0302	158.353	173.172	23.9765	31.0337	29.9005	70.1788	82.7599	69.6521	52.3269	110.279	33.1775	77.0907	150.41	122.539	17.3375
Amino Acids	Tryptophan	54.3736	51.6917	75.648	93.1088	88.5645	155.424	60.4805	52.7617	59.9627	55.8152	56.2711	26.0514	163.12	39.9495	89.863	6.6795	67.359	58.2319	24.472	38.292	32.4032	62.3131	186.331	30.7492	103.719	62.5328	169.378	96.0369	120.322	44.8031	33.6573	38.7559	52.8044	118.323	102.344	37.5145	39.1577	31.1287	29.8712	37.7755	53.8335	41.7168	52.6726	17.7255	56.9678	86.0577	49.9822	22.3821
Amino Acids	Tyrosine	57.3712	105.988	108.713	117.57	104.548	106.704	53.7069	104.643	75.98	94.7627	85.427	46.0816	128.281	154.475	110.113	41.2073	67.1397	43.9948	74.2196	47.7621	29.5712	70.8836	45.4994	55.9691	132.81	138.755	47.6461	149.763	93.9136	59.578	38.022	58.903	32.9322	152.954	121.798	53.6445	36.5986	29.8906	37.467	37.5491	55.1884	62.0889	72.3982	20.4397	73.9832	95.0401	107.753	26.9612
Amino Acids	Valine	195.216	166.295	170.186	141.144	322.604	205.157	148.712	247.512	219.082	222.228	287.219	169.143	380.09	121.906	299.379	95.8634	82.2442	125.352	102.795	120.777	82.6606	178.831	857.851	58.8081	151.578	148.121	710.699	197.262	187.674	164.075	42.1535	136.104	231.636	386.536	234.265	97.8256	159.957	118.019	162.833	106.578	161.538	85.7608	158.41	43.3389	97.9889	277.172	100.096	48.9729
Carnitines	Dodecanoylcarnitine	0.0093	0.0061	0.0099	0.0014	0.0095	0.0021	0.0009	0.0078	0.0099	0.0073	0.0341	0.0047	0.0118	0.0073	0.0261	0.0043	0.0052	0.004	0.0122	0.0024	0.0035	0.0052	0.017	0.0019	0.0086	0.0114	0.0227	0.0197	0.0029	0.0123	0.0071	0.0069	0.0058	0.0084	0.0032	0.0062	0.0037	0.003	0.0018	0.0034	0.005	0.0035	0.003	0.0012	0.0025	0.0029	0.0021	0.0036
Benzoic Acids	3-Hydroxyhippuric acid	35.54	48.0265	60.4748	326.698	0.7356	41.071	70.7768	248.214	180.456	11.892	4.4617	35.0816	10.5579	7.0831	2.0778	7.7288	46.2149	20.499	15.9074	177.486	25.7085	64.1797	21.6708	6.2961	31.336	6.8641	305.267	1.2431	22.5405	2.3392	0.3691	71.7386	51.2431	80.6901	19.349	39.4687	163.571	17.3133	57.1377	32.6403	55.1855	21.2668	241.854	95.0441	359.617	111.844	12.4263	11.1422
Organic Acids	Maleic acid	4.3894	2.402	3.2758	2.4305	4.6488	1.8814	4.2041	5.1658	2.2288	5.1483	8.5551	3.7846	3.2401	2.515	6.7075	3.4604	2.1456	1.9645	1.9513	7.5583	3.8822	3.7419	8.1708	1.9895	3.7692	3.9253	6.1562	4.4586	3.564	10.2078	4.5162	11.7766	6.6624	9.335	4.7039	1.4317	1.7459	3.0609	3.5836	3.5635	4.65	3.03	6.4026	3.1337	2.8194	5.256	1.2746	2.8618
Organic Acids	Malonic acid	1.6475	1.0555	2.19	1.5557	2.7254	1.1581	1.0308	4.8784	2.4247	0.9427	1.8263	1.1784	2.3551	0.3448	1.9783	0.546	0.4415	1.0636	0.3651	2.2709	1.0138	1.8802	1.134	0.278	0.986	0.829	1.0938	4.4833	1.8999	4.513	0.7697	0.6019	0.9635	0.641	9.2584	1.3068	3.8351	1.0916	1.8564	1.2835	2.0057	0.7397	2.0797	0.1617	1.3068	1.1726	0.3979	0.2555
Carnitines	Malonylcarnitine	4.2686	5.7411	6.6431	7.0917	9.3835	6.6746	6.7976	7.2266	8.7322	6.8102	10.0475	8.764	9.2002	3.6259	8.1685	3.6691	2.507	4.116	1.3947	8.4255	3.2281	4.9657	5.6709	4.7769	6.6372	3.3895	11.7612	8.7458	4.4035	5.1762	4.8363	5.8209	4.6811	6.3514	9.3255	4.1666	4.169	3.7824	4.8545	2.9692	5.2679	3.6728	6.0503	2.6855	7.6342	5.5408	3.7253	2.893
Benzenoids	Mandelic acid	1.0324	1.2724	1.1586	2.6613	2.604	2.1309	6.1021	3.7844	1.4538	3.8607	1.5957	2.1924	0.03223	1.4782	1.0741	0.6399	0.6827	0.82	0.3763	1.8661	0.7279	1.1037	1.7488	0.8109	1.4178	1.0893	1.9174	1.3306	1.1908	0.8178	0.4745	0.8572	0.9798	0.9386	2.56	1.338	1.2288	0.4696	1.6125	1.1356	1.1229	0.8848	1.4991	0.7232	1.7538	1.6879	0.6592	0.7294
Carbohydrates	Melibiose	1.0782	1.2224	0.7085	0.7588	1.0075	2.1185	1.1998	2.4806	2.2293	2.4012	2.9294	1.0405	9.718	1.5727	1.5134	0.9686	0.4215	1.51	0.8641	0.9667	0.3602	1.2856	1.1783	0.562	0.7259	1.6308	2.905	2.0457	1.6156	0.4418	0.8607	1.2115	0.6148	1.4724	0.4434	0.2225	1.098	0.3375	2.7897	0.528	1.535	0.7474	3.1601	0.8106	3.5967	1.1246	1.6822	0.7118
Amino Acids	Methylcysteine	1.6308	2.2326	1.4806	2.1782	4.182	3.9771	1.675	6.4109	7.2937	3.4437	3.3798	3.6421	13.189	3.2096	1.9584	0.3887	1.1276	1.3944	0.8455	0.5317	0.5997	2.0304	2.456	0.5276	0.8608	1.8985	1.68	0.9624	1.2232	1.6841	0.5348	0.6403	1.6316	1.1281	3.621	1.7136	2.1593	0.8024	1.2131	3.6845	1.7784	1.0731	5.6205	0.5322	4.2157	2.6296	0.7172	1.0517
Fatty Acids	Methylglutaric acid	1.6741	1.7456	2.1555	1.1824	1.5753	1.5526	1.0819	2.5467	2.3776	1.3303	1.9084	1.6763	1.9064	0.7483	4.7351	2.4634	1.2903	1.0531	0.9774	4.1134	1.4208	2.3483	2.7658	1.0781	1.021	1.2072	3.6014	1.0089	1.092	1.342	0.7506	1.6282	1.2023	1.8781	8.0602	1.703	1.4172	0.7265	1.9966	2.534	2.0197	2.2629	1.813	0.7289	1.856	3.3745	0.6222	0.5723
Organic Acids	Methylmalonic acid	1.1206	1.5931	16.2285	1.7352	0.6417	0.7769	1.1383	0.4231	0.6953	2.4591	0.4394	1.0099	2.1001	0.3725	1.0849	0.2107	0.814	0.7013	0.4097	1.0647	3.1338	0.8212	2.5007	0.4015	1.1058	0.9649	2.4772	0.5377	0.5181	0.4029	0.3155	2.5706	1.0919	0.6787	5.0728	1.7355	6.5001	3.6359	1.4069	2.9945	0.8703	2.5728	3.393	0.2473	2.2201	0.962	0.1809	0.00168
Carnitines	Methylmalonylcarnitine	10.4227	24.5881	23.7823	21.5576	19.3101	21.0581	21.3459	26.5808	19.1159	21.5199	16.1376	27.8051	20.8277	12.2461	31.8316	8.8444	6.0692	8.6289	3.7195	15.3691	8.1614	12.1149	8.0665	6.8212	11.4927	6.8127	15.5263	16.6566	7.6821	10.8937	7.8676	4.8181	8.8168	19.1486	21.7857	16.729	10.4372	9.6181	13.6511	8.2343	13.0694	8.4057	16.6466	6.8428	16.6167	13.7555	8.816	5.4831
Fatty Acids	Methylsuccinic acid	1.8198	1.3237	4.7132	2.4872	1.2109	1.7653	1.608	2.5962	2.6574	10.4486	2.8385	2.3993	5.6362	1.7221	1.4131	1.3189	0.9067	0.7334	0.7015	2.1147	1.6259	1.5674	2.2323	0.8049	0.8294	1.0813	2.3534	1.2465	1.0749	0.8433	0.6542	2.1642	1.2381	1.1996	16.4312	3.1285	2.106	1.1026	1.861	0.7965	1.5159	1.1748	1.4426	0.5995	1.2722	2.3819	0.8497	0.8144
Carbohydrates	N-Acetyl-D-glucosamine	20.3231	44.9062	9.134	165.408	34.007	29.5189	20.4641	30.9944	12.744	56.8909	72.6655	53.768	21.5841	33.9482	57.9056	7.286	13.7983	24.4904	8.901	23.4245	0.11361	19.1392	35.8349	32.6223	26.7281	24.1592	39.8999	32.8215	49.3715	27.4322	23.2722	27.9451	26.6958	19.252	29.8065	12.8828	9.2018	16.7714	12.7526	12.911	24.8317	7.8731	26.5129	7.1585	22.8601	13.5855	18.8576	14.149
Amino Acids	N-Acetyalanine	1.0422	4.1629	0.9173	2.1699	5.1959	5.5686	2.2938	4.5127	3.1169	1.6716	3.6296	1.3478	2.1107	1.0627	1.5366	0.8355	1.0456	3.0248	0.3532	1.8426	0.6042	2.6187	1.6477	1.0629	2.9436	3.858	2.0265	0.5051	2.7925	0.6347	0.6566	0.7502	0.6443	1.3645	3.2309	1.7368	0.9045	1.4571	2.3639	1.8331	1.987	1.4506	3.9475	1.0197	1.2822	3.9909	1.2133	0.4168
Amino Acids	N-Acetyaspartic acid	21.693	30.8885	61.3866	36.3747	39.0437	23.3183	95.8224	37.0817	42.5252	55.085	46.7865	63.0297	42.1302	21.8056	53.0344	27.8744	12.301	19.6635	11.5299	19.8459	26.4285	19.2901	58.1758	14.4467	30.4251	23.823	37.2389	25.671	28.0871	26.0345	17.0725	34.0621	24.1647	30.0493	57.0669	33.8758	24.8327	22.8876	17.4445	11.1331	19.2919	20.8633	32.6276	8.2868	25.9401	23.491	15.9342	9.0985
Amino Acids	N-Acetytyrosine	1.0357	2.4282	2.6887	1.8546	1.1556	4.2883	13.0728	3.9472	1.6049	1.9073	0.8147	2.1848	2.5132	2.8859	3.5915	3.0928	1.0525	1.0492	2.6358	7.3119	0.6004	1.6148	2.1442	1.0551	1.6934	1.1846	1.6773	1.3398	2.6183	0.4882	0.6554	1.4704	0.5433	0.6909	2.3018	1.369	0.9344	0.7559	3.1281	2.2035	1.5366	1.1933	1.5033	1.3617	2.2236	1.6924	1.1134	0.9786
Amino Acids	N-Acetylglutamine	12.7033	11.2119	12.3305	13.0126	10.3853	7.2437	10.9744	6.6179	6.246	7.9721	7.5328	10.9375	9.3135	12.0754	26.6468	7.6216	6.4118	7.5882	3.1055	9.6917	9.5069	11.0898	25.0177	5.7514	11.7749	18.8788	14.5526	7.4918	25.4541	7.0577	4.0581	4.4706	7.1526	10.1637	40.3371	19.5617	12.4979	11.6433	16.4596	11.7717	12.6854	7.8802	13.4951	2.7806	10.2758	8.0286	15.3941	4.0764
Amino Acids	N-Acetylhistidine	7.249	9.7312	17.2131	9.8461	5.8332	12.8306	12.3207	5.667	3.8282	8.1991	13.605	9.5497	11.3381	4.8741	15.5638	3.8414	5.048	7.6887	2.607	8.0869	6.5727	7.8188	24.4386	9.6371	12.0834	9.1199	23.8642	9.7062	16.3472	6.8634	3.1385	6.2883	8.2938	11.2521	15.8353	2.81	4.9484	6.4899	3.4152	1.6941	9.5338	3.6694	2.9184	1.8164	9.6097	11.8081	12.0118	1.8187
Carbohydrates	N-Acetylneuraminic acid	79.7235	60.9056	81.4774	76.2111	84.0099	80.9213	81.0042	91.1312	81.6125	109.589	103.671	105.924	113.411	37.092	124.043	37.9435	35.9737	65.7223	23.1664	75.3793	26.7198	66.515	160.769	34.9077	67.7343	32.6746	177.975	111.995	66.9728	35.8381	48.3558	70.579	112.017	77.7986	109.648	81.2922	64.563	42.408	58.509	28.0282	63.5052	42.4989	57.5143	29.5155	69.8508	84.1519	63.3848	28.1796
Amino Acids	N-Acetylserine	17.5162	14.0217	17.4126	12.3776	11.5712	16.1962	12.411	10.3061	12.6102	9.6	10.2082	16.2102	23.7942	10.1774	12.8362	11.652	4.8873	16.6538	4.4945	10.8729	8.2615	13.6201	46.2132	4.4746	15.9148	29.7013	19.4604	6.2395	31.3663	6.692	4.2008	6.137	9.3291	14.0994	26.7396	6.5406	5.3265	8.5762	15.2698	6.2733	11.9225	7.1597	19.4208	9.2831	7.9213	14.3719	12.6237	5.5099
Amino Acids	N-Acetyltryptophan	0.1782	0.1226	0.2138	0.1689	0.095	0.3009	0.7256	0.2726	0.05	0.0962	0.1044	0.1658	0.1516	0.1414	0.2673	0.1018	0.0577	0.0718	0.0373	0.3486	0.0805	0.1591	0.1946	0.0562	0.1395	0.0731	0.2678	0.1475	0.0973	0.0481	0.0537	0.1536	0.0297	0.0582	0.3171	0.307	0.2084	0.1835	0.3568	0.0754	0.1554	0.1149	0.3403	0.2949	0.2791	0.229	0.0748	0.1219
Pyridines	N-Methylnicotinamide	2.6804	2.3628	12.1495	4.7943	0.9633	4.9851	2.2451	3.4369	7.4883	3.777	0.5022	0.9387	5.2928	6.9948	0.9336	2.859	2.0559	1.9371	1.939	4.1012	2.966	3.53	7.4863	0.6649	0.9645	1.8925	6.4353	0.6375	0.6679	0.538	0.4469	9.582	2.7271	1.5061	3.539	0.4416	3.6194	1.1458	4.1925	4.1002	2.9905	0.8622	5.411	0.8766	4.8907	3.347	1.4889	0.767
Bile Acids	NorCA	0.1881	0.1471	0.1538	0.121	0.1541	0.2003	0.2054	0.3172	0.22	0.1102	0.0599	0.236	0.282	0.2424	0.1485	0.3604	0.0449	0.0834	0.1705	0.1648	0.1065	0.1656	0.0837	0.1171	0.1039	0.1707	0.1092	0.4671	0.185	0.0405	0.0437	0.1026	0.0329	0.107	0.0946	0.1907	0.1694	0.1154	0.1663	0.0918	0.1369	0.116	0.266	0.0248	0.1432	0.182	0.0751	0.0286
Carnitines	Octanoylcarnitine	0.0307	0.0672	0.2155	0.0629	0.0696	0.0428	0.0606	0.0283	0.0599	0.0191	0.1332	0.0563	0.0324	0.0149	0.0584	0.0327	0.0192	0.0431	0.0152	0.0367	0.0257	0.036	0.0817	0.0137	0.0325	0.0458	0.0423	0.0322	0.0173	0.038	0.03	0.0277	0.0792	0.0612	0.0783	0.0353	0.019	0.0197	0.0252	0.0366	0.0311	0.0232	0.0289	0.0702	0.0575	0.0223	0.036	0.0118
Amino Acids	Ornithine	21.9168	41.4594	25.8428	19.2065	8.2145	15.5686	24.7891	94.1052	17.5243	4.0978	21.8361	11.136	46.7346	18.7775	16.9513	27.3846	11.5699	15.799	7.4314	46.1863	12.1519	27.8411	70.3612	10.5554	14.9548	55.5437	41.1901	18.0466	41.5705	15.2468	7.5278	16.7026	32.8944	19.1352	53.5129	16.7867	17.649	8.0627	24.7701	62.6312	20.3196	8.7454	30.0812	7.5515	21.5979	36.7578	57.7625	5.0267
Benzenoids	ortho-Hydroxyphenylacetic acid	2.0463	1.9227	7.0547	5.5435	3.8476	3.7294	6.3788	3.9463	2.0593	2.0856	3.5017	5.3287	3.4138	1.202	4.1206	2.2258	1.3747	2.3691	1.0058	4.6988	1.8569	3.0909	4.4674	2.2824	4.5726	2.439	5.983	3.3582	3.0181	3.3541	1.2653	1.4662	2.6331	2.0742	6.3493	1.3919	2.2143	1.76	2.5854	2.9634	1.465	2.1149	2.9238	1.2385	3.3994	3.592	1.1168	0.8844
Organic Acids	Oxalic acid	98.5515	45.9104	118.096	104.815	94.8708	265.376	108.794	151.475	83.005	105.294	60.234	40.4924	64.7649	199.101	45.9675	266.462	39.8425	56.5253	170.823	199.077	73.4361	80.0163	245.737	28.8304	81.6556	52.8489	267.765	437.124	98.9625	131.462	370.375	731.665	44.3778	27.9769	215.035	41.1684	10.5678	19.2567	46.5392	215.738	77.8759	63.635	87.1062	106.434	410.114	134.967	113.947	68.9722
Organic Acids	Oxoadipic acid	2.3351	4.4496	12.9352	4.1971	4.7906	2.9737	4.9497	3.4091	3.3002	33.7199	2.9732	4.16	7.0926	2.0752	5.3723	3.8097	0.8192	1.4435	1.9614	1.3866	4.2276	2.0605	9.9897	1.3288	4.0721	2.1209	2.5184	1.2037	1.6686	2.8549	1.1439	10.355	1.6994	1.5461	2.9736	2.0265	0.5966	4.9331	1.9067	1.2896	2.4019	1.0327	1.3451	1.1265	5.0903	1.0485	0.6275	1.1504
Organic Acids	Oxoglutaric acid	48.4492	63.3922	176.004	51.6494	82.8271	39.3035	49.6001	52.9977	45.2183	399.372	53.0242	110.598	89.2521	41.1933	130.501	51.9984	21.2153	21.4691	54.9938	18.2569	71.9076	39.5765	141.935	38.3244	45.6984	47.1816	78.7286	38.5196	31.3916	72.5856	24.3575	200.177	36.5609	23.9355	122.043	45.9542	24.2272	76.922	37.3389	25.5779	52.8336	32.7012	51.5584	18.012	53.8291	27.8395	16.9153	20.9998
Phenols	p-Hydroxymandelic acid	4.0019	9.4043	6.1091	15.6506	2.668	6.1865	5.6324	6.0893	2.6491	2.4986	5.2033	5.6731	4.375	1.7411	4.8412	2.1356	6.4137	4.0756	0.4167	9.1958	3.0427	5.4771	3.9495	2.4924	5.877	3.2691	5.0139	17.3987	5.1262	3.9018	3.1659	4.3077	3.785	5.2609	7.7538	8.1732	4.6707	2.4569	8.7357	2.2017	5.0335	2.3034	9.1195	5.0399	5.0895	8.2016	5.4496	2.9396
Phenols	p-Hydroxyphenylacetic acid	77.9132	190.963	130.054	89.1222	83.2389	78.9773	117.692	667.537	50.5912	118.459	32.0947	71.5342	89.9333	52.5713	52.5633	51.5804	54.6412	30.9425	29.9394	438.131	32.0609	92.3089	56.8082	24.1405	28.8328	76.2136	126.138	83.9165	33.9012	24.4936	15.8546	40.7249	37.5231	42.8942	287.646	19.7495	103.737	19.3656	100.418	18.7839	93.6086	38.3842	125.746	17.7417	64.616	110.892	41.5077	18.4745
Benzenoids	Phenylacetic acid	4.067	3.8413	23.3862	6.0381	1.0818	6.1568	3.008	4.223	11.5663	4.7945	1.6718	3.1493	11.5536	9.8714	2.4003	4.4048	2.3787	3.2134	3.4912	6.3686	5.102	3.2102	15.8363	1.1909	1.2545	3.6795	7.8069	1.6832	1.357	0.9779	0.7919	12.4141	4.5216	3.8038	10.0151	2.1457	4.6893	1.4109	4.9419	5.7059	4.6651	3.6369	7.9597	2.073	9.1997	3.7406	3.025	2.1006
Phenylpropanoic Acids	Phenyllactic acid	0.8858	1.2864	0.5272	0.2725	4.1451	0.1933	1.6053	0.499	0.1108	0.057	0.2706	0.6951	0.2672	0.1715	0.2563	0.2973	0.1196	0.6854	0.119	1.7491	0.2089	1.0993	0.2419	0.0621	1.5505	0.6846	0.7526	0.1492	0.8425	0.0771	0.2599	0.3708	0.1041	0.3431	0.8996	1.9392	1.0222	0.3032	2.0056	0.3434	0.8208	0.2338	0.5628	0.3504	0.6294	0.6359	0.1362	0.3249
Benzenoids	Phenylpyruvic acid	3.6938	3.1228	9.4086	1.4967	3.6783	6.7561	6.7327	2.3028	1.4355	3.5735	1.4778	1.8614	8.8033	3.1719	2.1959	1.5297	0.4931	2.9532	1.9963	3.9714	3.049	3.0588	6.6392	1.122	1.9436	1.7774	14.6905	2.9823	2.763	0.4488	2.9553	2.2329	1.5519	2.0928	1.0337	3.7098	1.2571	2.0938	4.4702	0.9321	4.1199	0.3075	4.3468	1.1088	4.5319	2.0458	0.7137	1.3962
Pyridines	Picolinic acid	0.9239	0.3914	0.8917	0.8799	0.5207	0.9194	0.7234	0.5884	1.1064	0.9365	0.4183	0.7812	4.8101	1.9002	2.5521	0.6138	0.3353	0.411	0.2669	1.4598	1.3281	1.0453	1.6043	0.2816	2.6094	1.7146	1.3336	1.3979	1.4981	0.2469	0.5708	0.6128	0.9566	0.8439	1.0722	0.2041	0.1407	0.3656	0.3368	0.7303	1.1111	1.6062	1.5444	0.3304	1.4637	0.7807	0.5088	0.2118
Fatty Acids	Pimelic acid	3.9169	1.3103	3.0398	6.8725	1.7229	0.6896	4.5606	6.9387	0.00653	0.9993	1.7843	2.6047	1.8123	3.0317	1.5598	4.8532	1.8486	2.46	2.2406	6.8097	3.0106	5.1002	4.4816	1.6326	2.0508	2.4094	3.7729	3.9251	4.1387	2.4276	0.68	5.0648	3.746	1.6287	19.8597	2.5565	10.1513	0.8243	15.9982	0.9248	4.1863	1.3597	6.8421	5.784	3.4007	23.0167	1.4629	1.6119
SCFAs	Propionic acid	2.2507	3.0984	2.423	2.1028	1.8545	3.4657	2.4393	7.7787	4.5447	1.6982	3.1122	4.1832	11.1081	1.5388	1.4078	1.3124	0.3501	0.6988	3.385	2.5576	6.8073	1.8116	3.0117	0.8558	0.5628	1.4214	1.3012	1.0919	0.6775	0.6762	0.7978	1.0345	0.7266	1.6064	2.629	1.0337	1.9468	5.549	2.0983	7.1097	2.8893	3.0255	3.6877	1.5531	4.0442	0.8017	0.6082	1.1541
Carnitines	Propionylcarnitine	0.4279	0.2653	1.8652	0.7965	0.62	0.9084	2.1123	1.3607	1.0586	1.0327	0.9965	1.8269	1.1128	7e-05	0.0847	7e-05	0.3862	1.1302	7e-05	0.9534	0.3619	0.6514	0.3993	0.0373	0.3815	0.6238	0.2226	7e-05	0.0215	0.0257	0.0679	0.0967	1.0308	0.4151	1.1622	0.1394	0.0314	0.0905	1.0034	1.7701	0.5512	0.3531	1.8288	0.771	2.3327	0.5107	0.9976	0.0578
Benzoic Acids	Protocatechuic acid	1.0099	1.5664	6.4525	2.5466	0.4657	1.7302	10.7892	0.3056	3.0837	0.0606	5.5243	2.3573	0.9267	1.8098	0.9661	0.6449	1.328	0.5703	0.459	4.4985	0.4651	2.2984	0.7899	0.4007	1.5119	0.7736	2.411	1.4475	0.394	0.1978	0.3752	0.5472	3.6051	1.1548	3.4103	1.1948	1.934	0.4296	1.726	0.6308	1.7253	0.9261	3.7739	0.3705	4.7277	2.0429	0.5998	0.4935
Amino Acids	Pyroglutamic acid	56.3344	100.678	81.273	38.7315	8.1986	14.4325	50.8608	144.207	175.611	120.16	32.5194	219.498	9.3614	34.5895	84.629	37.123	30.1828	41.065	17.1295	74.3334	40.2897	61.3286	70.819	41.2693	59.2293	55.1297	92.0654	64.8876	59.5461	54.1951	35.7581	71.6014	46.5057	72.909	123.085	98.1429	99.1403	43.518	74.978	22.528	52.5737	34.5552	85.8	21.6909	63.8901	78.8447	47.9687	19.7691
Organic Acids	Pyruvic acid	49.2498	50.1654	89.4328	51.8753	59.7895	51.984	74.3426	57.9961	72.806	82.8131	72.6932	97.114	83.2127	29.346	105.666	31.1177	34.1754	54.8237	24.5741	47.849	77.5703	38.6261	86.5995	36.2026	58.2142	54.582	83.1244	71.2711	75.2672	64.699	51.4894	79.0877	35.4204	77.6274	184.546	75.0306	16.5192	57.7484	43.8416	2.622	46.4883	14.6391	98.1688	14.7748	34.3529	39.8528	25.3892	18.0626
Organic Acids	Quinic acid	8.6308	14.6015	21.0826	9.8413	12.2166	15.1517	8.6985	7.6574	14.1236	13.1782	25.7209	20.3564	35.8771	2.6207	1.5367	4.1256	3.2416	2.9545	3.4327	14.1354	11.4108	8.1704	2.5723	2.0378	12.967	11.1258	5.9683	4.4466	5.8412	3.9985	5.4367	8.2238	4.7765	3.5195	6.0578	3.2175	25.6452	1.8455	7.8462	16.2619	9.0603	22.6957	12.407	1.8298	14.4623	12.5489	6.8922	2.7859
Carbohydrates	Rhamnose	57.2892	47.0191	66.0412	18.6363	103.835	10.0895	21.6988	10.2515	61.2795	7.5323	1045.56	32.6643	24.6289	57.3543	110.602	29.9758	27.1636	31.711	23.7115	84.8267	26.2777	60.3328	101.632	44.5356	65.2951	89.8601	155.816	229.425	84.9678	54.9312	57.6734	71.0189	137.455	69.5181	156.362	253.786	120.559	43.3726	75.8008	58.1664	77.564	68.3222	68.9417	12.3326	59.087	51.6934	43.9936	20.0827
Nucleotides	SAH	0.3115	0.4172	0.5799	0.6659	0.9301	0.6995	0.2625	0.4175	0.4949	0.4961	0.4576	0.9108	0.6419	1.7119	0.609	0.1815	0.1318	0.2497	0.3824	0.1525	0.1212	0.5241	0.1714	0.4154	0.3442	0.3706	0.3306	1.2528	0.2506	0.419	0.5365	0.6822	1.8889	0.4959	1.3141	0.3758	0.4097	0.1093	0.3678	0.7063	0.5605	0.1991	0.8034	0.4486	1.2574	0.4753	0.3306	0.2126
Benzoic Acids	Salicyluric acid	5.9928	14.3581	5.8671	11.214	15.4902	10.1137	10.7967	9.5293	40.0121	10.2883	10.6937	27.8827	13.0951	0.6546	485.522	0.6835	92.6296	0.4847	0.9877	55.4644	1.1262	6.8034	1.4424	0.3718	1.6252	0.7513	1.2341	1.0988	1.479	0.4571	0.3106	3.5287	2.2972	0.7437	1.4437	2.5047	2.2822	1.7039	2.3756	0.5747	7.7122	1.7181	6.7181	0.4052	5.8898	1.5205	1.4801	0.6244
Organic Acids	Shikimic acid	5.9774	8.9504	2.0251	1.969	1.2983	1.0535	1.0357	6.7315	1.1592	1.8072	1.9274	1.7595	1.836	2.9535	7.8146	4.8072	2.9027	4.4195	11.7237	12.2068	4.8651	7.0232	8.5776	3.7831	5.3616	7.4979	8.5667	13.2834	6.0013	3.7752	3.2667	6.8336	6.0298	6.3759	12.4811	5.6661	4.9994	4.2858	7.314	2.8611	6.2414	5.9309	8.9281	2.6226	7.3558	7.4797	3.2649	2.5096
Fatty Acids	Suberic acid	4.6782	3.8369	7.2363	5.0754	4.1159	3.4183	4.2665	4.5418	4.0083	3.7882	6.0344	5.5787	6.3477	1.8278	1.5788	9.9123	1.5375	2.4163	0.8116	6.3799	3.1167	5.5776	3.2856	1.6279	4.3072	3.0391	3.6859	4.4913	2.5632	4.3479	1.9811	3.4429	2.8662	4.3401	22.0242	3.3758	7.0548	1.3721	11.0705	5.1318	5.3479	4.5144	9.6234	3.6672	5.7146	23.2319	2.5829	1.5367
Organic Acids	Succinic acid	3.7934	6.4071	5.5252	1.988	4.9363	2.7743	4.9609	11.5262	3.4821	2.9517	8.367	7.3911	24.3966	2.7853	5.4531	3.0746	2.8351	2.3106	3.2024	3.5758	13.2929	3.858	11.0652	1.7913	3.436	3.7505	8.4096	2.8194	2.5266	2.1959	1.9393	7.9923	3.6236	2.4242	8.659	3.0454	5.9145	10.5515	5.3919	6.3649	4.0036	5.296	9.1304	0.7128	6.7896	4.7302	1.5968	0.8636
Carbohydrates	Tartaric acid	2.0278	2.5161	21.0253	3.5869	2.3513	1.8104	1.7652	1.7174	1.8925	8.4843	1.4411	2.5648	3.9449	0.573	0.5612	0.7272	1.4861	0.2796	0.264	23.246	0.1888	1.6757	140.56	0.1616	0.4221	0.3262	3.9904	0.533	0.9061	0.1665	0.6927	1.7785	0.2374	0.3368	1.8425	0.2771	0.4093	0.1901	7.3946	3.9444	1.9655	0.1959	5.3675	0.3143	0.8252	0.2931	0.1249	0.1494
Carbohydrates	Threonic acid	27.3082	3.9593	1.0361	3.4768	5.8645	7.6207	7.5275	190.72	12.6977	20.6932	4.4012	2.4304	3.2337	27.7298	42.5422	33.8112	28.2577	17.442	25.0501	77.7111	26.998	32.1702	41.5092	18.3065	27.776	22.9315	55.5308	52.2586	24.3271	30.7537	25.7837	31.0084	22.3478	28.3109	79.3925	25.9496	23.6989	24.1408	42.4425	39.0145	34.1343	39.5844	55.4596	19.1834	54.2409	35.7345	26.2573	16.478
Bile Acids	UCA	0.8004	0.71	1.3951	1.1287	1.1298	0.8916	0.8608	0.8977	0.9423	1.3187	1.0199	1.5137	1.7117	0.2454	7.6228	0.3001	4.1953	0.54	1.1114	5.3599	0.2333	0.856	0.221	0.9689	0.0888	0.392	1.7249	0.5552	0.2373	0.1721	0.12	0.0657	0.0536	2.8749	0.1554	0.6642	0.0107	0.1628	0.1595	0.00107	0.8512	0.1744	0.2026	0.1009	0.2126	4.0039	0.1522	0.3733
Benzoic Acids	Phthalic acid	0.4229	0.0486	0.1005	0.0145	0.2856	0.0165	2.0316	0.193	0.0133	0.2794	0.5979	0.1964	0.0269	1.9264	0.4044	0.9994	0.1444	0.2084	0.4072	0.2716	0.1137	0.3389	1.036	0.0528	0.1081	0.0804	0.3625	0.4023	0.2366	0.1763	0.1206	0.4523	0.3239	0.1615	0.892	0.1517	0.2315	0.1142	0.4638	0.5655	0.198	0.3505	0.5216	0.1996	0.318	0.3949	0.2583	0.1057
[truncated: 79 more columns]
