# Supplementary material for: Urinary metabolites associate with the presence of diabetic kidney disease in type 2 diabetes and mediate the effect of inflammation on kidney complication
Source: Acta Diabetol. 2023 May 15;60(9):1199–207. doi: 10.1007/s00592-023-02094-z (PMC10359369; doi:10.1007/s00592-023-02094-z)
Supplement: Supplementary file 5 — Supplementary file5 (XLS 42 KB) Supplemental Table 3. List of the 64 differential metabolites match the threshold value in the discovery cohort. Threshold value for differential metabolite selection here is: (1) VIP > 1 in multi-dimensional statistics, and (2) P < 0.05 and |log2FC| >= 0 in univariate statistics. [file 592_2023_2094_MOESM5_ESM.xls]

## Sheet: Sheet1
Supplemental Table 2. List of the 64 differential metabolites match the threshold value in the discovery cohort.
Metabolite	Class	HMDB	KEGG	Uni_P	Uni_FDR	FC	log2FC	OPLSDA_VIP
1-Methylhistidine	Amino Acids	HMDB0000001	C01152	0.000869603	0.00366149	1.33254	0.41418	1.0818
2,2-Dimethyladipic acid	Fatty Acids	NA	NA	0.00676663	0.015037	1.39137	0.476503	1.2123
2-Hydroxy-2-methylbutyric acid	Fatty Acids	HMDB0001987	NA	1.14178e-05	0.000166077	1.50341	0.58824	1.52617
2-Methy-4-pentenoic acid	Fatty Acids	HMDB0031158	NA	0.0018483	0.00704114	1.64685	0.719707	1.33779
3-Aminosalicylic acid	Benzoic Acids	HMDB0001972	NA	0.00954655	0.0195827	1.70179	0.767049	1.13894
3-Methyladipic acid	Fatty Acids	HMDB0000555	NA	0.0470987	0.0710924	1.26212	0.335848	1.18167
4-Hydroxybenzoic acid	Benzoic Acids	HMDB0000500	C00156	0.00925771	0.0194899	1.22411	0.291731	1.09082
Acetic acid	SCFAs	HMDB0000042	C00033	3.26972e-08	5.23155e-06	5.09188	2.3482	1.86318
Adipic acid	Fatty Acids	HMDB0000448	C06104	0.00109615	0.0043846	1.50499	0.589754	1.28438
Adipoylcarnitine	Carnitines	HMDB0061677	NA	0.00356819	0.0103802	1.39609	0.48139	1.1272
alpha-Hydroxyisobutyric acid	Organic Acids	HMDB0000729	NA	0.000404997	0.00223447	1.31109	0.39077	1.34498
Phenylacetylglutamine	Amino Acids	HMDB0006344	C04148	0.000204928	0.00156135	2.06444	1.04575	2.04263
Butyric acid	SCFAs	HMDB0000039	C00246	0.00454551	0.0115441	1.78607	0.83679	1.06667
Butyrylcarnitine	Carnitines	HMDB0002013	C02862	0.0177379	0.0308485	1.70125	0.766597	1.3195
Citrulline	Amino Acids	HMDB0000904	C00327	0.00954655	0.0195827	1.91283	0.935706	1.23549
Xylulose	Carbohydrates	HMDB0001644	C00310	0.000342704	0.00195831	1.41271	0.498466	1.46376
Dimethylglycine	Amino Acids	HMDB0000092	C01026	0.000477581	0.0025471	1.63689	0.710954	1.25637
Erythronic acid	Carbohydrates	HMDB0000613	NA	0.00519964	0.0121103	1.26657	0.340927	1.33442
Glutaconic acid	Organic Acids	HMDB0000620	C02214	0.0042795	0.0112249	1.43611	0.522171	1.2764
Glutaric acid	Organic Acids	HMDB0000661	C00489	0.00473006	0.0116432	1.33166	0.413223	1.0621
Glutarylcarnitine	Carnitines	HMDB0013130	NA	0.00676663	0.015037	1.4382	0.524267	1.34103
Glycylproline	Peptides	HMDB0000721	NA	0.000233476	0.00157433	1.52072	0.60475	1.31787
Hippuric acid	Benzoic Acids	HMDB0000714	C01586	0.0042795	0.0112249	1.7865	0.837132	1.41227
Indole-3-carboxylic acid	Indoles	HMDB0003320	C19837	0.00469216	0.0116432	1.55547	0.637348	1.05838
Isobutyric acid	SCFAs	HMDB0001873	C02632	1.82266e-07	1.45812e-05	2.99515	1.58263	1.92529
Isovaleric acid	SCFAs	HMDB0000718	C08262	4.69561e-07	2.22557e-05	3.99599	1.99855	2.06073
Alanine	Amino Acids	HMDB0000161	C00041	0.00325988	0.00984113	1.86985	0.902922	1.07852
Arginine	Amino Acids	HMDB0000517	C00062	0.000254508	0.00157433	1.63996	0.713656	1.19365
Asparagine	Amino Acids	HMDB0000168	C00152	0.012524	0.0241427	1.56503	0.646188	1.27226
Aspartic acid	Amino Acids	HMDB0000191	C00049	2.1674e-06	4.95406e-05	1.79681	0.845439	1.57758
Glutamic acid	Amino Acids	HMDB0000148	C00025	0.00132982	0.00518955	1.49137	0.57664	1.27523
Glutamine	Amino Acids	HMDB0000641	C00064	0.0042795	0.0112249	1.31313	0.393009	1.47314
Histidine	Amino Acids	HMDB0000177	C00135	0.0132866	0.0253078	1.3505	0.433498	1.03948
Isoleucine	Amino Acids	HMDB0000172	C00407	0.000243782	0.00157433	1.38378	0.46861	1.47427
Lactic acid	Organic Acids	HMDB0000190	C00186	0.000562731	0.00290442	2.67283	1.41837	1.15881
Leucine	Amino Acids	HMDB0000687	C00123	1.81952e-06	4.85204e-05	1.63656	0.710663	1.592
Methionine	Amino Acids	HMDB0000696	C00073	3.06032e-06	6.12064e-05	1.49472	0.579871	1.73329
Serine	Amino Acids	HMDB0000187	C00065	0.0162837	0.029274	1.31029	0.389891	1.21295
Threonine	Amino Acids	HMDB0000167	C00188	0.00413808	0.0112249	1.64672	0.719592	1.17768
Tryptophan	Amino Acids	HMDB0000929	C00078	0.000634026	0.00298365	1.51	0.594544	1.22301
Valine	Amino Acids	HMDB0000883	C00183	7.04996e-06	0.000125333	1.67168	0.741302	1.05941
Malonylcarnitine	Carnitines	HMDB0002095	NA	0.0025299	0.00826091	1.26699	0.341404	1.33354
Mandelic acid	Benzenoids	HMDB0000703	C01984	0.00307799	0.00965644	1.36591	0.449861	1.26544
Melibiose	Carbohydrates	HMDB0000048	C05402	0.000243782	0.00157433	1.75954	0.815199	1.41463
Methylcysteine	Amino Acids	HMDB0002108	NA	0.00083631	0.00361647	1.58155	0.661339	1.49533
Methylmalonic acid	Organic Acids	HMDB0000202	C02170	0.00442522	0.0114199	1.41924	0.505115	1.38296
Methylmalonylcarnitine	Carnitines	HMDB0013133	NA	1.48382e-05	0.000197842	1.54827	0.63066	1.70693
Methylsuccinic acid	Fatty Acids	HMDB0001844	NA	6.27002e-05	0.000627002	1.62593	0.701269	1.53932
N-Acetyalanine	Amino Acids	HMDB0000766	NA	0.000120089	0.00106746	2.77312	1.47151	1.55643
N-Acetyaspartic acid	Amino Acids	HMDB0000812	C01042	0.000196154	0.00156135	1.37541	0.459857	1.49957
N-Acetylglutamine	Amino Acids	HMDB0006029	NA	0.0209863	0.0353453	1.4705	0.556302	1.26187
N-Acetylneuraminic acid	Carbohydrates	HMDB0000230	C00270	0.000743305	0.00330358	1.46869	0.554528	1.38621
N-Acetylserine	Amino Acids	HMDB0002931	NA	9.55308e-05	0.000899114	2.01485	1.01067	1.69034
N-Acetyltryptophan	Amino Acids	HMDB0013713	NA	5.58384e-05	0.000595609	1.95698	0.968625	1.65406
N-Methylnicotinamide	Pyridines	HMDB0003152	NA	0.00522255	0.0121103	1.70853	0.772756	1.56741
Octanoylcarnitine	Carnitines	HMDB0000791	C02838	0.0019518	0.00709942	1.62924	0.704197	1.19873
ortho-Hydroxyphenylacetic acid	Benzenoids	HMDB0000669	C05852	0.0155276	0.0285564	1.35371	0.436918	1.24067
Oxoadipic acid	Organic Acids	HMDB0000225	C00322	0.00229494	0.00764981	1.27406	0.349437	1.14513
p-Hydroxyphenylacetic acid	Phenols	HMDB0000020	C00642	0.0158225	0.0287682	1.53208	0.615495	1.23205
Propionic acid	SCFAs	HMDB0000237	C00163	4.48112e-05	0.000512128	2.1519	1.10561	1.4519
Propionylcarnitine	Carnitines	HMDB0000824	C03017	0.00575647	0.0131576	2.23553	1.16062	1.14629
SAH	Nucleotides	HMDB0000939	C00021	3.01534e-05	0.000371119	1.65173	0.723975	1.1407
Succinic acid	Organic Acids	HMDB0000254	C00042	0.0385968	0.0588142	1.24576	0.317025	1.15493
Threonic acid	Carbohydrates	HMDB0000943	C01620	0.00351061	0.0103802	0.58521	-0.772975	1.31004
