# Supplementary material for: Urinary metabolites associate with the presence of diabetic kidney disease in type 2 diabetes and mediate the effect of inflammation on kidney complication
Source: Acta Diabetol. 2023 May 15;60(9):1199–207. doi: 10.1007/s00592-023-02094-z (PMC10359369; doi:10.1007/s00592-023-02094-z)
Supplement: Supplementary file 6 — Supplementary file6 (XLS 35 KB) Supplemental Table 4. List of the 31 differential metabolites match the threshold value in the validation cohort. Threshold value for differential metabolite selection here is: (1) VIP > 1 in multi-dimensional statistics, and (2) P < 0.05 and |log2FC| >= 0 in univariate statistics. [file 592_2023_2094_MOESM6_ESM.xls]

## Sheet: Sheet1
Supplemental Table 3. List of the 31 differential metabolites match the threshold value in the validation cohort.
Metabolite	Class	HMDB	KEGG	Uni_P	Uni_FDR	FC	log2FC	OPLSDA_VIP
2-Methylbutyroylcarnitine	Carnitines	HMDB0000378	NA	0.0106052	0.0579438	2.02613	1.01873	1.03708
3-Hydroxylisovalerylcarnitine	Carnitines	HMDB0061189	NA	0.0469639	0.174749	1.47621	0.561893	1.54599
Phenylacetylglutamine	Amino Acids	HMDB0006344	C04148	0.0100226	0.0579438	1.68857	0.755802	2.34701
Butyric acid	SCFAs	HMDB0000039	C00246	2.19477e-05	0.00135288	2.46736	1.30297	2.19107
Butyrylcarnitine	Carnitines	HMDB0002013	C02862	0.0262837	0.110668	1.32478	0.405752	2.39605
Carnitine	Carnitines	HMDB0000062	C00318	0.00071946	0.0115114	3.30629	1.72521	2.0222
Fumaric acid	Organic Acids	HMDB0000134	C00122	0.00116411	0.0143275	1.66042	0.731547	1.42142
Glucaric acid	Carbohydrates	HMDB0000663	C00818	0.000214365	0.00428731	1.70305	0.768121	1.7825
Indole-3-carboxylic acid	Indoles	HMDB0003320	C19837	0.00598149	0.0419724	1.37186	0.456131	1.03871
Indole-3-pyruvic acid	Indoles	HMDB0060484	C00331	0.000114146	0.00299217	1.91765	0.939342	2.01259
Indolelactic acid	Indoles	HMDB0000671	C02043	0.00629586	0.0419724	1.78829	0.838581	1.19871
Isobutyric acid	SCFAs	HMDB0001873	C02632	2.53665e-05	0.00135288	2.55753	1.35475	2.62037
Isovaleric acid	SCFAs	HMDB0000718	C08262	0.000275813	0.00490335	1.65683	0.728428	1.82238
Isovalerylcarnitine	Carnitines	HMDB0000688	NA	0.0220909	0.107087	2.24074	1.16398	1.85096
Homocitrulline	Amino Acids	HMDB0000679	C02427	0.0237455	0.107087	1.26511	0.339262	1.34096
Kynurenine	Amino Acids	HMDB0000684	C00328	0.0108645	0.0579438	1.44106	0.527129	1.3891
Leucine	Amino Acids	HMDB0000687	C00123	0.0190126	0.0950632	1.65228	0.724459	1.32427
Pipecolic acid	Amino Acids	HMDB0000716	C00408	0.00146861	0.0167841	2.75208	1.46052	2.02441
Proline	Amino Acids	HMDB0000162	C00148	0.000130908	0.00299217	1.99905	0.999318	1.52548
Malonylcarnitine	Carnitines	HMDB0002095	NA	0.0240945	0.107087	1.34804	0.430861	1.14799
Mandelic acid	Benzenoids	HMDB0000703	C01984	0.0228917	0.107087	1.1683	0.22441	1.97835
N-Acetytyrosine	Amino Acids	HMDB0000866	C01657	0.00240863	0.0242961	1.37405	0.458433	2.01431
N-Methylnicotinamide	Pyridines	HMDB0003152	NA	0.010104	0.0579438	1.68559	0.753252	2.23925
Octanoylcarnitine	Carnitines	HMDB0000791	C02838	0.000863327	0.0125575	1.78502	0.835944	2.15384
Oxalic acid	Organic Acids	HMDB0002329	C00209	0.000993493	0.0132466	1.60852	0.685732	1.53198
Oxoadipic acid	Organic Acids	HMDB0000225	C00322	0.00618959	0.0419724	1.53897	0.621968	1.62992
Phenylacetic acid	Benzenoids	HMDB0000209	C07086	0.029053	0.119192	1.22806	0.296379	1.82637
Phenylpyruvic acid	Benzenoids	HMDB0000205	C00166	3.25335e-06	0.000520536	1.99105	0.99353	1.32909
Propionic acid	SCFAs	HMDB0000237	C00163	0.0101862	0.0579438	1.46076	0.546723	1.74722
Propionylcarnitine	Carnitines	HMDB0000824	C03017	5.20558e-05	0.00189999	4.75617	2.2498	2.12801
SAH	Nucleotides	HMDB0000939	C00021	0.00490178	0.0412781	1.72578	0.787249	1.04147
